# Supplementary material for: Tetra­kis(μ2-ferrocene­carboxyl­ato-κ2 O:O′)bis­[(methanol-κO)copper(II)] methanol disolvate
Source: Acta Crystallogr Sect E Struct Rep Online. 2011 Nov 25;67(Pt 12):m1840–1. doi: 10.1107/S1600536811050185 (PMC3238738; doi:10.1107/S1600536811050185)
Supplement: Supplementary file 1 [file e-67-m1840-sup1.cif]

##############################################################################
#                                                                            #
# This CIF contains the data in a paper accepted for publication in          #
# Acta Crystallographica Section E. It conforms to the requirements of       #
# Notes for Authors for Acta Crystallographica Section E, and has been       #
# peer reviewed under the auspices of the IUCr Commission on Journals.       #
#                                                                            #
# Full details of the Crystallographic Information File format               #
# are given in the paper "The Crystallographic Information File (CIF):       #
# a New Standard Archive File for Crystallography" by S. R. Hall, F. H.      #
# Allen and I. D. Brown [Acta Cryst. (1991), A47, 655-685].                  #
#                                                                            #
# The current version of the core CIF dictionary is obtainable from          #
# ftp://ftp.iucr.org/pub/cif_core.dic.                                       #
#                                                                            #
# Software is freely available for graphical display of the structure(s)     #
# in this CIF. For information consult the CIF software page                 #
# http://www.iucr.org/resources/cif/software.                                #
#                                                                            #
# This file may be used for bona fide research purposes within the           #
# scientific community so long as proper attribution is given to the journal # 
# article from which it was obtained.                                        #
#                                                                            #
##############################################################################
data_I
_audit_creation_method     'WinGX routine CIF_UPDATE'
_chemical_name_systematic
;
Tetrakis(\m-ferrocenecarboxylato-\k^2^<i>O</i>:<i>O</i>')bis[(methanol-
\k<i>O</i>)copper(II)] methanol disolvate
;
_chemical_formula_moiety     'C46 H44 Cu2 Fe4 O10, 2(C H4 O)'
_chemical_formula_sum     'C48 H52 Cu2 Fe4 O12'
_chemical_formula_iupac     '[Cu2 Fe4 (C5 H5)4 (C6 H4 O2)4 (C H4 O)2], 2C H4 O'
_chemical_formula_weight     1171.40
_symmetry_cell_setting     triclinic
_symmetry_space_group_name_H-M     'P -1'
_symmetry_space_group_name_Hall     '-P 1'
loop_
    _symmetry_equiv_pos_as_xyz
    'x, y, z'
    '-x, -y, -z'
_cell_length_a     9.5112(8)
_cell_length_b     9.5884(9)
_cell_length_c     13.2478(14)
_cell_angle_alpha     72.867(7)
_cell_angle_beta     79.911(8)
_cell_angle_gamma     85.399(7)
_cell_volume     1136.17(19)
_cell_formula_units_Z     1
_cell_measurement_reflns_used     4954
_cell_measurement_theta_min     2.18
_cell_measurement_theta_max     25.54
_cell_measurement_temperature     100(2)
_exptl_crystal_description     Plate
_exptl_crystal_colour     'Dark green'
_exptl_crystal_size_max     0.13
_exptl_crystal_size_mid     0.10
_exptl_crystal_size_min     0.014
_exptl_crystal_density_diffrn     1.712
_exptl_crystal_density_method     'not measured'
_exptl_crystal_F_000     598
loop_
    _exptl_crystal_face_index_h
    _exptl_crystal_face_index_k
    _exptl_crystal_face_index_l
    _exptl_crystal_face_perp_dist
    0 1 1 0.065
    -1 0 0 0.076
    0 -1 -1 0.035
    2 1 1 0.047
    0 0 1 0.007
    0 0 -1 0.007
_exptl_absorpt_coefficient_mu     2.226
_exptl_absorpt_correction_type     integration
_exptl_absorpt_process_details     '(X-RED; Stoe & Cie, 2002)'
_exptl_absorpt_correction_T_min     0.7676
_exptl_absorpt_correction_T_max     0.9692
_exptl_special_details
;
IR (cm^-1^):
1620(w), 1566(<i>s</i>), 1474(<i>s</i>), 1389(<i>s</i>), 1358(<i>m</i>),
1188(w), 1103(w), 1026(w), 1003(w), 918(w), 818(<i>m</i>), 779(<i>m</i>),
532(<i>m</i>), 478(<i>m</i>).
;
_diffrn_ambient_temperature     100(2)
_diffrn_radiation_type     MoK\a
_diffrn_radiation_wavelength     0.71073
_diffrn_radiation_monochromator     'plane graphite'
_diffrn_measurement_device_type     'Stoe IPDS 2T'
_diffrn_measurement_device     '2-circle goniometer'
_diffrn_measurement_method     'rotation method'
_diffrn_detector_area_resol_mean     6.67
_diffrn_reflns_number     8197
_diffrn_reflns_av_R_equivalents     0.0712
_diffrn_reflns_theta_min     2.18
_diffrn_reflns_theta_max     25
_diffrn_reflns_theta_full     25
_diffrn_measured_fraction_theta_max     0.996
_diffrn_measured_fraction_theta_full     0.996
_diffrn_reflns_limit_h_min     -11
_diffrn_reflns_limit_h_max     11
_diffrn_reflns_limit_k_min     -11
_diffrn_reflns_limit_k_max     10
_diffrn_reflns_limit_l_min     -15
_diffrn_reflns_limit_l_max     15
_refine_special_details
;
Refinement of <i>F</i>^2^ against ALL reflections. The weighted <i>R</i>-factor
<i>wR</i> and goodness of fit <i>S</i> are based on <i>F</i>^2^, conventional
<i>R</i>-factors <i>R</i> are based on <i>F</i>, with <i>F</i> set to zero for
negative <i>F</i>^2^. The threshold expression of <i>F</i>^2^ >
2\s(<i>F</i>^2^) is used only for calculating <i>R</i>-factors(gt) <i>etc</i>.
and is not relevant to the choice of reflections for refinement.
<i>R</i>-factors based on <i>F</i>^2^ are statistically about twice as large
as those based on <i>F</i>, and <i>R</i>- factors based on ALL data will be
even larger.
;
_reflns_number_total     3990
_reflns_number_gt     2199
_reflns_threshold_expression     I>2\s(I)
_refine_ls_structure_factor_coef     Fsqd
_refine_ls_matrix_type     full
_refine_ls_R_factor_all     0.0987
_refine_ls_R_factor_gt     0.0427
_refine_ls_wR_factor_gt     0.0696
_refine_ls_wR_factor_ref     0.0802
_refine_ls_goodness_of_fit_ref     0.772
_refine_ls_restrained_S_all     0.772
_refine_ls_number_reflns     3990
_refine_ls_number_parameters     306
_refine_ls_number_restraints     2
_refine_ls_hydrogen_treatment     mixed
_refine_ls_weighting_scheme     calc
_refine_ls_weighting_details
                 'calc w=1/[\s^2^(Fo^2^)+(0.0201P)^2^] where P=(Fo^2^+2Fc^2^)/3'
_atom_sites_solution_hydrogens     difmap
_atom_sites_solution_primary     direct
_atom_sites_solution_secondary     difmap
_refine_ls_shift/su_max     0
_refine_ls_shift/su_mean     0
_refine_diff_density_max     0.383
_refine_diff_density_min     -0.381
_refine_ls_extinction_method     none
loop_
    _atom_type_symbol
    _atom_type_description
    _atom_type_scat_dispersion_real
    _atom_type_scat_dispersion_imag
    _atom_type_scat_source
    'C' 'C' 0.0033 0.0016
                         'International Tables Vol C Tables 4.2.6.8 and 6.1.1.4'
    'H' 'H' 0 0 'International Tables Vol C Tables 4.2.6.8 and 6.1.1.4'
    'Cu' 'Cu' 0.3201 1.2651
                         'International Tables Vol C Tables 4.2.6.8 and 6.1.1.4'
    'Fe' 'Fe' 0.3463 0.8444
                         'International Tables Vol C Tables 4.2.6.8 and 6.1.1.4'
    'O' 'O' 0.0106 0.006 'International Tables Vol C Tables 4.2.6.8 and 6.1.1.4'
_computing_data_collection     'X-AREA (Stoe & Cie, 2002)'
_computing_cell_refinement     'X-AREA (Stoe & Cie, 2002)'
_computing_data_reduction     'X-RED (Stoe & Cie, 2002)'
_computing_structure_solution     'SIR2004 (Burla <i>et al.</i>, 2005)'
_computing_structure_refinement     'SHELXL97 (Sheldrick, 2008)'
_computing_molecular_graphics     'ORTEP-3 (Farrugia, 1997)'
_computing_publication_material     'WinGX (Farrugia, 1999)'
loop_
    _atom_site_type_symbol
    _atom_site_label
    _atom_site_fract_x
    _atom_site_fract_y
    _atom_site_fract_z
    _atom_site_U_iso_or_equiv
    _atom_site_adp_type
    _atom_site_calc_flag
    _atom_site_refinement_flags
    _atom_site_occupancy
    _atom_site_symmetry_multiplicity
    _atom_site_disorder_assembly
    _atom_site_disorder_group
    Cu Cu1 0.06133(7) 0.61943(7) 0.49254(6) 0.02993(19) Uani d . 1 1 . .
    Fe Fe1 0.45442(9) 0.32189(9) 0.27785(7) 0.0333(2) Uani d . 1 1 . .
    Fe Fe2 -0.18777(9) 0.77725(9) 0.12862(7) 0.0356(2) Uani d . 1 1 . .
    O O1 0.2339(4) 0.5013(4) 0.4676(3) 0.0356(9) Uani d . 1 1 . .
    O O2 0.1308(4) 0.2923(4) 0.4812(3) 0.0340(9) Uani d . 1 1 . .
    O O3 0.0423(4) 0.6656(4) 0.3399(3) 0.0342(9) Uani d . 1 1 . .
    O O4 -0.0609(4) 0.4573(4) 0.3524(3) 0.0344(9) Uani d . 1 1 . .
    C C1 0.2391(6) 0.3706(6) 0.4635(4) 0.0328(13) Uani d . 1 1 . .
    C C2 0.3813(6) 0.3091(6) 0.4320(4) 0.0314(13) Uani d . 1 1 . .
    C C3 0.4126(6) 0.1672(6) 0.4197(4) 0.0337(13) Uani d . 1 1 . .
    H H3 0.3465 0.0914 0.4363 0.040 Uiso calc R 1 1 . .
    C C4 0.5609(6) 0.1587(6) 0.3779(4) 0.0363(14) Uani d . 1 1 . .
    H H4 0.6114 0.0762 0.3619 0.044 Uiso calc R 1 1 . .
    C C5 0.6193(6) 0.2954(6) 0.3648(4) 0.0377(14) Uani d . 1 1 . .
    H H5 0.7161 0.3205 0.3376 0.045 Uiso calc R 1 1 . .
    C C6 0.5097(6) 0.3889(6) 0.3988(4) 0.0344(14) Uani d . 1 1 . .
    H H6 0.5201 0.4864 0.3993 0.041 Uiso calc R 1 1 . .
    C C7 0.2850(7) 0.3698(7) 0.1955(5) 0.0474(16) Uani d . 1 1 . .
    H H7 0.1869 0.3641 0.2264 0.057 Uiso calc R 1 1 . .
    C C8 0.3719(8) 0.2578(7) 0.1675(5) 0.0543(18) Uani d . 1 1 . .
    H H8 0.3425 0.1623 0.1755 0.065 Uiso calc R 1 1 . .
    C C9 0.5131(7) 0.3118(7) 0.1244(5) 0.0470(16) Uani d . 1 1 . .
    H H9 0.5937 0.2580 0.1004 0.056 Uiso calc R 1 1 . .
    C C10 0.5100(7) 0.4575(6) 0.1243(5) 0.0423(15) Uani d . 1 1 . .
    H H10 0.5876 0.5219 0.0987 0.051 Uiso calc R 1 1 . .
    C C11 0.3702(7) 0.4919(7) 0.1694(5) 0.0442(16) Uani d . 1 1 . .
    H H11 0.3388 0.5837 0.1802 0.053 Uiso calc R 1 1 . .
    C C12 -0.0144(6) 0.5822(6) 0.3026(5) 0.0311(13) Uani d . 1 1 . .
    C C13 -0.0278(6) 0.6391(6) 0.1868(5) 0.0373(14) Uani d . 1 1 . .
    C C14 -0.1018(6) 0.5751(6) 0.1275(5) 0.0399(15) Uani d . 1 1 . .
    H H14 -0.1499 0.4854 0.1546 0.048 Uiso calc R 1 1 . .
    C C15 -0.0918(6) 0.6670(6) 0.0223(5) 0.0424(15) Uani d . 1 1 . .
    H H15 -0.1323 0.6498 -0.0335 0.051 Uiso calc R 1 1 . .
    C C16 -0.0124(6) 0.7879(7) 0.0132(5) 0.0431(16) Uani d . 1 1 . .
    H H16 0.0093 0.8671 -0.0495 0.052 Uiso calc R 1 1 . .
    C C17 0.0303(6) 0.7727(6) 0.1131(5) 0.0384(15) Uani d . 1 1 . .
    H H17 0.0868 0.8385 0.1289 0.046 Uiso calc R 1 1 . .
    C C18 -0.3181(6) 0.8241(6) 0.2552(5) 0.0405(15) Uani d . 1 1 . .
    H H18 -0.3050 0.7905 0.3281 0.049 Uiso calc R 1 1 . .
    C C19 -0.3943(6) 0.7520(6) 0.2055(5) 0.0400(15) Uani d . 1 1 . .
    H H19 -0.4405 0.6619 0.2383 0.048 Uiso calc R 1 1 . .
    C C20 -0.3906(6) 0.8365(6) 0.0978(5) 0.0414(15) Uani d . 1 1 . .
    H H20 -0.4341 0.8131 0.0458 0.050 Uiso calc R 1 1 . .
    C C21 -0.3092(6) 0.9645(6) 0.0808(5) 0.0415(15) Uani d . 1 1 . .
    H H21 -0.2895 1.0408 0.0160 0.050 Uiso calc R 1 1 . .
    C C22 -0.2635(7) 0.9545(7) 0.1811(5) 0.0475(17) Uani d . 1 1 . .
    H H22 -0.2074 1.0225 0.1947 0.057 Uiso calc R 1 1 . .
    O O5 0.1722(4) 0.8204(4) 0.4532(3) 0.0361(10) Uani d D 1 1 . .
    H H5O 0.162(7) 0.877(6) 0.490(4) 0.054 Uiso d D 1 1 . .
    C C23 0.3032(6) 0.8342(7) 0.3782(5) 0.0436(16) Uani d . 1 1 . .
    H H23A 0.2984 0.7777 0.3282 0.065 Uiso calc R 1 1 . .
    H H23B 0.3836 0.7972 0.4170 0.065 Uiso calc R 1 1 . .
    H H23C 0.3169 0.9372 0.3383 0.065 Uiso calc R 1 1 . .
    O O6 0.8782(4) 0.0185(4) 0.4019(3) 0.0437(10) Uani d D 1 1 . .
    H H6O 0.898(7) -0.071(3) 0.412(5) 0.066 Uiso d D 1 1 . .
    C C24 0.9929(6) 0.0836(6) 0.3229(5) 0.0448(16) Uani d . 1 1 . .
    H H24A 0.9595 0.1757 0.2767 0.067 Uiso calc R 1 1 . .
    H H24B 1.0295 0.0174 0.2796 0.067 Uiso calc R 1 1 . .
    H H24C 1.0693 0.1028 0.3575 0.067 Uiso calc R 1 1 . .
loop_
    _atom_site_aniso_label
    _atom_site_aniso_U_11
    _atom_site_aniso_U_22
    _atom_site_aniso_U_33
    _atom_site_aniso_U_12
    _atom_site_aniso_U_13
    _atom_site_aniso_U_23
    Cu1 0.0298(4) 0.0248(4) 0.0363(4) 0.0026(3) -0.0068(3) -0.0105(3)
    Fe1 0.0353(5) 0.0302(5) 0.0349(5) 0.0035(4) -0.0067(4) -0.0106(4)
    Fe2 0.0375(5) 0.0326(5) 0.0377(5) 0.0038(4) -0.0083(4) -0.0112(4)
    O1 0.033(2) 0.032(2) 0.045(3) 0.0021(17) -0.0076(18) -0.0146(19)
    O2 0.035(2) 0.025(2) 0.041(2) 0.0006(17) -0.0024(18) -0.0102(18)
    O3 0.036(2) 0.031(2) 0.037(2) -0.0037(18) -0.0070(18) -0.0093(19)
    O4 0.042(2) 0.027(2) 0.034(2) -0.0026(18) -0.0090(18) -0.0065(18)
    C1 0.035(3) 0.031(3) 0.031(3) -0.001(3) -0.007(3) -0.006(3)
    C2 0.034(3) 0.024(3) 0.038(3) 0.002(2) -0.011(3) -0.011(3)
    C3 0.043(3) 0.021(3) 0.038(3) 0.002(3) -0.006(3) -0.010(3)
    C4 0.035(3) 0.037(3) 0.037(3) 0.005(3) -0.002(3) -0.013(3)
    C5 0.036(3) 0.045(4) 0.033(3) -0.001(3) -0.002(3) -0.014(3)
    C6 0.038(3) 0.030(3) 0.035(3) 0.002(3) -0.006(3) -0.011(3)
    C7 0.042(4) 0.060(4) 0.043(4) -0.007(3) -0.011(3) -0.015(3)
    C8 0.081(5) 0.042(4) 0.043(4) -0.013(4) -0.020(4) -0.009(3)
    C9 0.050(4) 0.055(4) 0.035(4) 0.008(3) -0.009(3) -0.012(3)
    C10 0.047(4) 0.034(4) 0.042(4) -0.005(3) -0.012(3) -0.002(3)
    C11 0.053(4) 0.040(4) 0.038(4) 0.014(3) -0.011(3) -0.010(3)
    C12 0.026(3) 0.032(3) 0.036(3) 0.003(3) -0.003(3) -0.013(3)
    C13 0.032(3) 0.034(3) 0.050(4) 0.005(3) -0.008(3) -0.019(3)
    C14 0.045(4) 0.032(3) 0.045(4) 0.004(3) -0.006(3) -0.017(3)
    C15 0.053(4) 0.037(4) 0.037(4) 0.013(3) -0.014(3) -0.011(3)
    C16 0.044(4) 0.041(4) 0.039(4) 0.009(3) -0.008(3) -0.005(3)
    C17 0.036(3) 0.036(3) 0.042(4) 0.001(3) -0.006(3) -0.009(3)
    C18 0.043(4) 0.040(4) 0.037(4) 0.002(3) -0.010(3) -0.009(3)
    C19 0.038(3) 0.033(3) 0.049(4) 0.007(3) -0.005(3) -0.015(3)
    C20 0.044(4) 0.045(4) 0.040(4) 0.004(3) -0.011(3) -0.018(3)
    C21 0.040(3) 0.034(3) 0.047(4) 0.006(3) -0.006(3) -0.010(3)
    C22 0.048(4) 0.045(4) 0.052(4) 0.004(3) 0.001(3) -0.024(3)
    O5 0.036(2) 0.034(2) 0.040(3) -0.0005(19) -0.0003(19) -0.0169(19)
    C23 0.043(4) 0.043(4) 0.043(4) -0.003(3) -0.002(3) -0.011(3)
    O6 0.042(2) 0.035(2) 0.055(3) 0.009(2) -0.007(2) -0.018(2)
    C24 0.044(4) 0.039(3) 0.050(4) 0.006(3) -0.006(3) -0.012(3)
_geom_special_details
;
All s.u.'s (except the s.u. in the dihedral angle between two l.s. planes) are
estimated using the full covariance matrix. The cell s.u.'s are taken into
account individually in the estimation of s.u.'s in distances, angles and
torsion angles; correlations between s.u.'s in cell parameters are only used
when they are defined by crystal symmetry. An approximate (isotropic)
treatment of cell s.u.'s is used for estimating s.u.'s involving l.s. planes.
;
loop_
    _geom_bond_atom_site_label_1
    _geom_bond_atom_site_label_2
    _geom_bond_site_symmetry_2
    _geom_bond_distance
    _geom_bond_publ_flag
    Cu1 O1 . 1.954(4) ?
    Cu1 O4 2_566 1.966(4) ?
    Cu1 O2 2_566 1.970(4) ?
    Cu1 O3 . 1.977(4) ?
    Cu1 O5 . 2.154(4) ?
    Cu1 Cu1 2_566 2.5936(14) ?
    Fe1 C2 . 2.009(6) ?
    Fe1 C3 . 2.020(6) ?
    Fe1 C8 . 2.035(7) ?
    Fe1 C9 . 2.040(6) ?
    Fe1 C11 . 2.044(6) ?
    Fe1 C7 . 2.049(6) ?
    Fe1 C6 . 2.052(6) ?
    Fe1 C4 . 2.056(6) ?
    Fe1 C5 . 2.061(6) ?
    Fe1 C10 . 2.069(6) ?
    Fe2 C13 . 2.038(6) ?
    Fe2 C16 . 2.043(6) ?
    Fe2 C20 . 2.043(6) ?
    Fe2 C18 . 2.044(6) ?
    Fe2 C19 . 2.045(6) ?
    Fe2 C14 . 2.045(6) ?
    Fe2 C17 . 2.046(6) ?
    Fe2 C15 . 2.052(6) ?
    Fe2 C21 . 2.053(6) ?
    Fe2 C22 . 2.053(6) ?
    O1 C1 . 1.267(6) ?
    O2 C1 . 1.271(6) ?
    O2 Cu1 2_566 1.970(4) ?
    O3 C12 . 1.253(6) ?
    O4 C12 . 1.258(6) ?
    O4 Cu1 2_566 1.966(4) ?
    C1 C2 . 1.474(7) ?
    C2 C3 . 1.419(7) ?
    C2 C6 . 1.426(7) ?
    C3 C4 . 1.428(7) ?
    C3 H3 . 0.9500 ?
    C4 C5 . 1.416(8) ?
    C4 H4 . 0.9500 ?
    C5 C6 . 1.420(7) ?
    C5 H5 . 0.9500 ?
    C6 H6 . 0.9500 ?
    C7 C8 . 1.400(9) ?
    C7 C11 . 1.400(8) ?
    C7 H7 . 0.9500 ?
    C8 C9 . 1.437(9) ?
    C8 H8 . 0.9500 ?
    C9 C10 . 1.395(9) ?
    C9 H9 . 0.9500 ?
    C10 C11 . 1.415(8) ?
    C10 H10 . 0.9500 ?
    C11 H11 . 0.9500 ?
    C12 C13 . 1.493(8) ?
    C13 C14 . 1.428(8) ?
    C13 C17 . 1.445(8) ?
    C14 C15 . 1.404(8) ?
    C14 H14 . 0.9500 ?
    C15 C16 . 1.399(8) ?
    C15 H15 . 0.9500 ?
    C16 C17 . 1.415(8) ?
    C16 H16 . 0.9500 ?
    C17 H17 . 0.9500 ?
    C18 C19 . 1.398(8) ?
    C18 C22 . 1.414(8) ?
    C18 H18 . 0.9500 ?
    C19 C20 . 1.413(8) ?
    C19 H19 . 0.9500 ?
    C20 C21 . 1.444(8) ?
    C20 H20 . 0.9500 ?
    C21 C22 . 1.444(9) ?
    C21 H21 . 0.9500 ?
    C22 H22 . 0.9500 ?
    O5 C23 . 1.440(7) ?
    O5 H5O . 0.82(2) ?
    C23 H23A . 0.9800 ?
    C23 H23B . 0.9800 ?
    C23 H23C . 0.9800 ?
    O6 C24 . 1.414(7) ?
    O6 H6O . 0.84(2) ?
    C24 H24A . 0.9800 ?
    C24 H24B . 0.9800 ?
    C24 H24C . 0.9800 ?
loop_
    _geom_angle_atom_site_label_1
    _geom_angle_atom_site_label_2
    _geom_angle_atom_site_label_3
    _geom_angle_site_symmetry_1
    _geom_angle_site_symmetry_3
    _geom_angle
    _geom_angle_publ_flag
    O1 Cu1 O4 . 2_566 89.58(16) ?
    O1 Cu1 O2 . 2_566 169.83(16) ?
    O4 Cu1 O2 2_566 2_566 90.21(16) ?
    O1 Cu1 O3 . . 89.92(16) ?
    O4 Cu1 O3 2_566 . 169.82(16) ?
    O2 Cu1 O3 2_566 . 88.50(15) ?
    O1 Cu1 O5 . . 94.70(15) ?
    O4 Cu1 O5 2_566 . 102.23(16) ?
    O2 Cu1 O5 2_566 . 95.28(15) ?
    O3 Cu1 O5 . . 87.94(16) ?
    O1 Cu1 Cu1 . 2_566 82.06(11) ?
    O4 Cu1 Cu1 2_566 2_566 86.42(11) ?
    O2 Cu1 Cu1 2_566 2_566 87.77(11) ?
    O3 Cu1 Cu1 . 2_566 83.44(11) ?
    O5 Cu1 Cu1 . 2_566 170.78(12) ?
    C2 Fe1 C3 . . 41.3(2) ?
    C2 Fe1 C8 . . 132.1(3) ?
    C3 Fe1 C8 . . 108.0(2) ?
    C2 Fe1 C9 . . 172.6(3) ?
    C3 Fe1 C9 . . 132.8(2) ?
    C8 Fe1 C9 . . 41.3(3) ?
    C2 Fe1 C11 . . 115.1(2) ?
    C3 Fe1 C11 . . 145.2(2) ?
    C8 Fe1 C11 . . 67.0(3) ?
    C9 Fe1 C11 . . 67.4(3) ?
    C2 Fe1 C7 . . 108.4(2) ?
    C3 Fe1 C7 . . 113.3(2) ?
    C8 Fe1 C7 . . 40.1(3) ?
    C9 Fe1 C7 . . 68.5(3) ?
    C11 Fe1 C7 . . 40.0(2) ?
    C2 Fe1 C6 . . 41.1(2) ?
    C3 Fe1 C6 . . 69.1(2) ?
    C8 Fe1 C6 . . 172.3(3) ?
    C9 Fe1 C6 . . 145.8(2) ?
    C11 Fe1 C6 . . 111.1(2) ?
    C7 Fe1 C6 . . 133.7(2) ?
    C2 Fe1 C4 . . 68.9(2) ?
    C3 Fe1 C4 . . 41.0(2) ?
    C8 Fe1 C4 . . 114.5(3) ?
    C9 Fe1 C4 . . 109.3(2) ?
    C11 Fe1 C4 . . 173.7(2) ?
    C7 Fe1 C4 . . 144.8(2) ?
    C6 Fe1 C4 . . 68.4(2) ?
    C2 Fe1 C5 . . 68.5(2) ?
    C3 Fe1 C5 . . 68.4(2) ?
    C8 Fe1 C5 . . 146.1(3) ?
    C9 Fe1 C5 . . 115.2(2) ?
    C11 Fe1 C5 . . 135.4(3) ?
    C7 Fe1 C5 . . 173.6(3) ?
    C6 Fe1 C5 . . 40.4(2) ?
    C4 Fe1 C5 . . 40.2(2) ?
    C2 Fe1 C10 . . 146.4(2) ?
    C3 Fe1 C10 . . 172.2(2) ?
    C8 Fe1 C10 . . 67.6(3) ?
    C9 Fe1 C10 . . 39.7(2) ?
    C11 Fe1 C10 . . 40.2(2) ?
    C7 Fe1 C10 . . 67.9(3) ?
    C6 Fe1 C10 . . 116.2(2) ?
    C4 Fe1 C10 . . 133.9(2) ?
    C5 Fe1 C10 . . 111.3(2) ?
    C13 Fe2 C16 . . 68.9(2) ?
    C13 Fe2 C20 . . 156.2(2) ?
    C16 Fe2 C20 . . 124.2(2) ?
    C13 Fe2 C18 . . 107.8(2) ?
    C16 Fe2 C18 . . 157.8(3) ?
    C20 Fe2 C18 . . 67.7(2) ?
    C13 Fe2 C19 . . 121.1(2) ?
    C16 Fe2 C19 . . 160.7(3) ?
    C20 Fe2 C19 . . 40.4(2) ?
    C18 Fe2 C19 . . 40.0(2) ?
    C13 Fe2 C14 . . 40.9(2) ?
    C16 Fe2 C14 . . 67.7(2) ?
    C20 Fe2 C14 . . 121.1(2) ?
    C18 Fe2 C14 . . 125.1(2) ?
    C19 Fe2 C14 . . 108.0(2) ?
    C13 Fe2 C17 . . 41.4(2) ?
    C16 Fe2 C17 . . 40.5(2) ?
    C20 Fe2 C17 . . 160.8(2) ?
    C18 Fe2 C17 . . 122.5(2) ?
    C19 Fe2 C17 . . 157.4(2) ?
    C14 Fe2 C17 . . 68.4(2) ?
    C13 Fe2 C15 . . 68.5(2) ?
    C16 Fe2 C15 . . 40.0(2) ?
    C20 Fe2 C15 . . 107.8(2) ?
    C18 Fe2 C15 . . 161.1(2) ?
    C19 Fe2 C15 . . 124.8(3) ?
    C14 Fe2 C15 . . 40.1(2) ?
    C17 Fe2 C15 . . 67.8(2) ?
    C13 Fe2 C21 . . 160.9(2) ?
    C16 Fe2 C21 . . 107.3(2) ?
    C20 Fe2 C21 . . 41.3(2) ?
    C18 Fe2 C21 . . 68.2(2) ?
    C19 Fe2 C21 . . 68.7(2) ?
    C14 Fe2 C21 . . 156.5(2) ?
    C17 Fe2 C21 . . 123.7(2) ?
    C15 Fe2 C21 . . 121.4(2) ?
    C13 Fe2 C22 . . 123.8(3) ?
    C16 Fe2 C22 . . 121.9(2) ?
    C20 Fe2 C22 . . 69.0(3) ?
    C18 Fe2 C22 . . 40.4(2) ?
    C19 Fe2 C22 . . 68.3(2) ?
    C14 Fe2 C22 . . 161.1(3) ?
    C17 Fe2 C22 . . 107.4(3) ?
    C15 Fe2 C22 . . 157.2(2) ?
    C21 Fe2 C22 . . 41.2(2) ?
    C1 O1 Cu1 . . 126.4(4) ?
    C1 O2 Cu1 . 2_566 118.9(3) ?
    C12 O3 Cu1 . . 123.1(3) ?
    C12 O4 Cu1 . 2_566 120.1(4) ?
    O1 C1 O2 . . 124.7(5) ?
    O1 C1 C2 . . 116.6(5) ?
    O2 C1 C2 . . 118.7(5) ?
    C3 C2 C6 . . 108.4(5) ?
    C3 C2 C1 . . 126.6(5) ?
    C6 C2 C1 . . 124.8(5) ?
    C3 C2 Fe1 . . 69.8(3) ?
    C6 C2 Fe1 . . 71.1(3) ?
    C1 C2 Fe1 . . 120.6(4) ?
    C2 C3 C4 . . 107.9(5) ?
    C2 C3 Fe1 . . 69.0(3) ?
    C4 C3 Fe1 . . 70.9(3) ?
    C2 C3 H3 . . 126.1 ?
    C4 C3 H3 . . 126.1 ?
    Fe1 C3 H3 . . 125.7 ?
    C5 C4 C3 . . 107.6(5) ?
    C5 C4 Fe1 . . 70.1(3) ?
    C3 C4 Fe1 . . 68.1(3) ?
    C5 C4 H4 . . 126.2 ?
    C3 C4 H4 . . 126.2 ?
    Fe1 C4 H4 . . 127.2 ?
    C4 C5 C6 . . 108.9(5) ?
    C4 C5 Fe1 . . 69.7(3) ?
    C6 C5 Fe1 . . 69.5(3) ?
    C4 C5 H5 . . 125.5 ?
    C6 C5 H5 . . 125.5 ?
    Fe1 C5 H5 . . 126.9 ?
    C5 C6 C2 . . 107.2(5) ?
    C5 C6 Fe1 . . 70.1(3) ?
    C2 C6 Fe1 . . 67.8(3) ?
    C5 C6 H6 . . 126.4 ?
    C2 C6 H6 . . 126.4 ?
    Fe1 C6 H6 . . 127.2 ?
    C8 C7 C11 . . 107.0(6) ?
    C8 C7 Fe1 . . 69.4(4) ?
    C11 C7 Fe1 . . 69.8(4) ?
    C8 C7 H7 . . 126.5 ?
    C11 C7 H7 . . 126.5 ?
    Fe1 C7 H7 . . 125.8 ?
    C7 C8 C9 . . 108.5(6) ?
    C7 C8 Fe1 . . 70.5(4) ?
    C9 C8 Fe1 . . 69.6(4) ?
    C7 C8 H8 . . 125.7 ?
    C9 C8 H8 . . 125.7 ?
    Fe1 C8 H8 . . 125.8 ?
    C10 C9 C8 . . 107.5(6) ?
    C10 C9 Fe1 . . 71.3(4) ?
    C8 C9 Fe1 . . 69.1(4) ?
    C10 C9 H9 . . 126.3 ?
    C8 C9 H9 . . 126.3 ?
    Fe1 C9 H9 . . 124.9 ?
    C9 C10 C11 . . 107.4(6) ?
    C9 C10 Fe1 . . 69.0(3) ?
    C11 C10 Fe1 . . 68.9(3) ?
    C9 C10 H10 . . 126.3 ?
    C11 C10 H10 . . 126.3 ?
    Fe1 C10 H10 . . 127.3 ?
    C7 C11 C10 . . 109.6(6) ?
    C7 C11 Fe1 . . 70.2(4) ?
    C10 C11 Fe1 . . 70.9(3) ?
    C7 C11 H11 . . 125.2 ?
    C10 C11 H11 . . 125.2 ?
    Fe1 C11 H11 . . 125.3 ?
    O3 C12 O4 . . 126.8(5) ?
    O3 C12 C13 . . 115.7(5) ?
    O4 C12 C13 . . 117.5(5) ?
    C14 C13 C17 . . 106.4(5) ?
    C14 C13 C12 . . 127.4(5) ?
    C17 C13 C12 . . 126.2(5) ?
    C14 C13 Fe2 . . 69.8(3) ?
    C17 C13 Fe2 . . 69.6(3) ?
    C12 C13 Fe2 . . 124.4(4) ?
    C15 C14 C13 . . 108.7(5) ?
    C15 C14 Fe2 . . 70.2(3) ?
    C13 C14 Fe2 . . 69.2(3) ?
    C15 C14 H14 . . 125.7 ?
    C13 C14 H14 . . 125.7 ?
    Fe2 C14 H14 . . 126.5 ?
    C16 C15 C14 . . 108.7(6) ?
    C16 C15 Fe2 . . 69.7(3) ?
    C14 C15 Fe2 . . 69.7(3) ?
    C16 C15 H15 . . 125.7 ?
    C14 C15 H15 . . 125.7 ?
    Fe2 C15 H15 . . 126.5 ?
    C15 C16 C17 . . 108.6(5) ?
    C15 C16 Fe2 . . 70.4(3) ?
    C17 C16 Fe2 . . 69.9(3) ?
    C15 C16 H16 . . 125.7 ?
    C17 C16 H16 . . 125.7 ?
    Fe2 C16 H16 . . 125.6 ?
    C16 C17 C13 . . 107.6(6) ?
    C16 C17 Fe2 . . 69.6(4) ?
    C13 C17 Fe2 . . 69.0(3) ?
    C16 C17 H17 . . 126.2 ?
    C13 C17 H17 . . 126.2 ?
    Fe2 C17 H17 . . 126.8 ?
    C19 C18 C22 . . 109.9(6) ?
    C19 C18 Fe2 . . 70.1(3) ?
    C22 C18 Fe2 . . 70.1(3) ?
    C19 C18 H18 . . 125.1 ?
    C22 C18 H18 . . 125.1 ?
    Fe2 C18 H18 . . 126.3 ?
    C18 C19 C20 . . 108.2(5) ?
    C18 C19 Fe2 . . 70.0(3) ?
    C20 C19 Fe2 . . 69.7(3) ?
    C18 C19 H19 . . 125.9 ?
    C20 C19 H19 . . 125.9 ?
    Fe2 C19 H19 . . 126.0 ?
    C19 C20 C21 . . 108.1(5) ?
    C19 C20 Fe2 . . 69.9(3) ?
    C21 C20 Fe2 . . 69.7(3) ?
    C19 C20 H20 . . 126.0 ?
    C21 C20 H20 . . 126.0 ?
    Fe2 C20 H20 . . 126.0 ?
    C22 C21 C20 . . 106.9(5) ?
    C22 C21 Fe2 . . 69.4(3) ?
    C20 C21 Fe2 . . 69.0(3) ?
    C22 C21 H21 . . 126.6 ?
    C20 C21 H21 . . 126.6 ?
    Fe2 C21 H21 . . 126.6 ?
    C18 C22 C21 . . 107.0(6) ?
    C18 C22 Fe2 . . 69.5(4) ?
    C21 C22 Fe2 . . 69.4(3) ?
    C18 C22 H22 . . 126.5 ?
    C21 C22 H22 . . 126.5 ?
    Fe2 C22 H22 . . 126.2 ?
    C23 O5 Cu1 . . 117.1(3) ?
    C23 O5 H5O . . 115(5) ?
    Cu1 O5 H5O . . 125(4) ?
    O5 C23 H23A . . 109.5 ?
    O5 C23 H23B . . 109.5 ?
    H23A C23 H23B . . 109.5 ?
    O5 C23 H23C . . 109.5 ?
    H23A C23 H23C . . 109.5 ?
    H23B C23 H23C . . 109.5 ?
    C24 O6 H6O . . 102(5) ?
    O6 C24 H24A . . 109.5 ?
    O6 C24 H24B . . 109.5 ?
    H24A C24 H24B . . 109.5 ?
    O6 C24 H24C . . 109.5 ?
    H24A C24 H24C . . 109.5 ?
    H24B C24 H24C . . 109.5 ?
loop_
    _geom_torsion_atom_site_label_1
    _geom_torsion_atom_site_label_2
    _geom_torsion_atom_site_label_3
    _geom_torsion_atom_site_label_4
    _geom_torsion_site_symmetry_1
    _geom_torsion_site_symmetry_2
    _geom_torsion_site_symmetry_3
    _geom_torsion_site_symmetry_4
    _geom_torsion
    _geom_torsion_publ_flag
    O4 Cu1 O1 C1 2_566 . . . 88.1(4) ?
    O2 Cu1 O1 C1 2_566 . . . -0.8(13) ?
    O3 Cu1 O1 C1 . . . . -81.8(4) ?
    O5 Cu1 O1 C1 . . . . -169.7(4) ?
    Cu1 Cu1 O1 C1 2_566 . . . 1.6(4) ?
    O1 Cu1 O3 C12 . . . . 82.8(4) ?
    O4 Cu1 O3 C12 2_566 . . . -4.4(11) ?
    O2 Cu1 O3 C12 2_566 . . . -87.1(4) ?
    O5 Cu1 O3 C12 . . . . 177.5(4) ?
    Cu1 Cu1 O3 C12 2_566 . . . 0.8(4) ?
    Cu1 O1 C1 O2 . . . . -4.2(8) ?
    Cu1 O1 C1 C2 . . . . 173.5(4) ?
    Cu1 O2 C1 O1 2_566 . . . 4.5(7) ?
    Cu1 O2 C1 C2 2_566 . . . -173.2(4) ?
    O1 C1 C2 C3 . . . . -178.5(5) ?
    O2 C1 C2 C3 . . . . -0.6(9) ?
    O1 C1 C2 C6 . . . . -4.9(9) ?
    O2 C1 C2 C6 . . . . 173.0(5) ?
    O1 C1 C2 Fe1 . . . . -92.1(6) ?
    O2 C1 C2 Fe1 . . . . 85.8(6) ?
    C8 Fe1 C2 C3 . . . . 66.4(5) ?
    C9 Fe1 C2 C3 . . . . 40(2) ?
    C11 Fe1 C2 C3 . . . . 147.3(3) ?
    C7 Fe1 C2 C3 . . . . 104.6(4) ?
    C6 Fe1 C2 C3 . . . . -118.8(5) ?
    C4 Fe1 C2 C3 . . . . -38.0(3) ?
    C5 Fe1 C2 C3 . . . . -81.4(4) ?
    C10 Fe1 C2 C3 . . . . -177.8(4) ?
    C3 Fe1 C2 C6 . . . . 118.8(5) ?
    C8 Fe1 C2 C6 . . . . -174.7(4) ?
    C9 Fe1 C2 C6 . . . . 158.7(18) ?
    C11 Fe1 C2 C6 . . . . -93.9(4) ?
    C7 Fe1 C2 C6 . . . . -136.6(3) ?
    C4 Fe1 C2 C6 . . . . 80.8(3) ?
    C5 Fe1 C2 C6 . . . . 37.5(3) ?
    C10 Fe1 C2 C6 . . . . -59.0(5) ?
    C3 Fe1 C2 C1 . . . . -121.3(6) ?
    C8 Fe1 C2 C1 . . . . -54.9(6) ?
    C9 Fe1 C2 C1 . . . . -81(2) ?
    C11 Fe1 C2 C1 . . . . 26.0(5) ?
    C7 Fe1 C2 C1 . . . . -16.7(5) ?
    C6 Fe1 C2 C1 . . . . 119.9(6) ?
    C4 Fe1 C2 C1 . . . . -159.3(5) ?
    C5 Fe1 C2 C1 . . . . 157.3(5) ?
    C10 Fe1 C2 C1 . . . . 60.9(6) ?
    C6 C2 C3 C4 . . . . -0.4(6) ?
    C1 C2 C3 C4 . . . . 174.1(5) ?
    Fe1 C2 C3 C4 . . . . 60.5(4) ?
    C6 C2 C3 Fe1 . . . . -60.9(4) ?
    C1 C2 C3 Fe1 . . . . 113.6(6) ?
    C8 Fe1 C3 C2 . . . . -134.4(4) ?
    C9 Fe1 C3 C2 . . . . -173.5(4) ?
    C11 Fe1 C3 C2 . . . . -59.1(5) ?
    C7 Fe1 C3 C2 . . . . -91.8(4) ?
    C6 Fe1 C3 C2 . . . . 38.1(3) ?
    C4 Fe1 C3 C2 . . . . 118.8(5) ?
    C5 Fe1 C3 C2 . . . . 81.6(4) ?
    C10 Fe1 C3 C2 . . . . 171.1(18) ?
    C2 Fe1 C3 C4 . . . . -118.8(5) ?
    C8 Fe1 C3 C4 . . . . 106.8(4) ?
    C9 Fe1 C3 C4 . . . . 67.7(5) ?
    C11 Fe1 C3 C4 . . . . -177.8(4) ?
    C7 Fe1 C3 C4 . . . . 149.5(3) ?
    C6 Fe1 C3 C4 . . . . -80.7(3) ?
    C5 Fe1 C3 C4 . . . . -37.2(3) ?
    C10 Fe1 C3 C4 . . . . 52(2) ?
    C2 C3 C4 C5 . . . . -0.1(7) ?
    Fe1 C3 C4 C5 . . . . 59.1(4) ?
    C2 C3 C4 Fe1 . . . . -59.3(4) ?
    C2 Fe1 C4 C5 . . . . -81.2(3) ?
    C3 Fe1 C4 C5 . . . . -119.5(4) ?
    C8 Fe1 C4 C5 . . . . 150.9(3) ?
    C9 Fe1 C4 C5 . . . . 106.5(4) ?
    C11 Fe1 C4 C5 . . . . 49(2) ?
    C7 Fe1 C4 C5 . . . . -173.6(4) ?
    C6 Fe1 C4 C5 . . . . -36.9(3) ?
    C10 Fe1 C4 C5 . . . . 69.1(4) ?
    C2 Fe1 C4 C3 . . . . 38.3(3) ?
    C8 Fe1 C4 C3 . . . . -89.7(4) ?
    C9 Fe1 C4 C3 . . . . -134.0(3) ?
    C11 Fe1 C4 C3 . . . . 169(2) ?
    C7 Fe1 C4 C3 . . . . -54.1(5) ?
    C6 Fe1 C4 C3 . . . . 82.5(3) ?
    C5 Fe1 C4 C3 . . . . 119.5(4) ?
    C10 Fe1 C4 C3 . . . . -171.4(4) ?
    C3 C4 C5 C6 . . . . 0.6(7) ?
    Fe1 C4 C5 C6 . . . . 58.5(4) ?
    C3 C4 C5 Fe1 . . . . -57.9(4) ?
    C2 Fe1 C5 C4 . . . . 82.4(3) ?
    C3 Fe1 C5 C4 . . . . 37.9(3) ?
    C8 Fe1 C5 C4 . . . . -52.5(6) ?
    C9 Fe1 C5 C4 . . . . -90.6(4) ?
    C11 Fe1 C5 C4 . . . . -173.2(3) ?
    C7 Fe1 C5 C4 . . . . 145(2) ?
    C6 Fe1 C5 C4 . . . . 120.5(5) ?
    C10 Fe1 C5 C4 . . . . -133.7(3) ?
    C2 Fe1 C5 C6 . . . . -38.1(3) ?
    C3 Fe1 C5 C6 . . . . -82.6(3) ?
    C8 Fe1 C5 C6 . . . . -173.0(4) ?
    C9 Fe1 C5 C6 . . . . 148.9(3) ?
    C11 Fe1 C5 C6 . . . . 66.3(4) ?
    C7 Fe1 C5 C6 . . . . 24(2) ?
    C4 Fe1 C5 C6 . . . . -120.5(5) ?
    C10 Fe1 C5 C6 . . . . 105.8(4) ?
    C4 C5 C6 C2 . . . . -0.8(7) ?
    Fe1 C5 C6 C2 . . . . 57.9(4) ?
    C4 C5 C6 Fe1 . . . . -58.7(4) ?
    C3 C2 C6 C5 . . . . 0.7(6) ?
    C1 C2 C6 C5 . . . . -173.9(5) ?
    Fe1 C2 C6 C5 . . . . -59.3(4) ?
    C3 C2 C6 Fe1 . . . . 60.0(4) ?
    C1 C2 C6 Fe1 . . . . -114.6(6) ?
    C2 Fe1 C6 C5 . . . . 119.1(5) ?
    C3 Fe1 C6 C5 . . . . 80.9(4) ?
    C8 Fe1 C6 C5 . . . . 149.7(18) ?
    C9 Fe1 C6 C5 . . . . -56.1(6) ?
    C11 Fe1 C6 C5 . . . . -136.5(3) ?
    C7 Fe1 C6 C5 . . . . -176.4(4) ?
    C4 Fe1 C6 C5 . . . . 36.8(3) ?
    C10 Fe1 C6 C5 . . . . -92.7(4) ?
    C3 Fe1 C6 C2 . . . . -38.2(3) ?
    C8 Fe1 C6 C2 . . . . 31(2) ?
    C9 Fe1 C6 C2 . . . . -175.2(4) ?
    C11 Fe1 C6 C2 . . . . 104.4(3) ?
    C7 Fe1 C6 C2 . . . . 64.5(4) ?
    C4 Fe1 C6 C2 . . . . -82.4(3) ?
    C5 Fe1 C6 C2 . . . . -119.1(5) ?
    C10 Fe1 C6 C2 . . . . 148.1(3) ?
    C2 Fe1 C7 C8 . . . . -134.6(4) ?
    C3 Fe1 C7 C8 . . . . -90.6(4) ?
    C9 Fe1 C7 C8 . . . . 38.1(4) ?
    C11 Fe1 C7 C8 . . . . 118.1(5) ?
    C6 Fe1 C7 C8 . . . . -173.3(4) ?
    C4 Fe1 C7 C8 . . . . -55.3(6) ?
    C5 Fe1 C7 C8 . . . . 165(2) ?
    C10 Fe1 C7 C8 . . . . 81.0(4) ?
    C2 Fe1 C7 C11 . . . . 107.3(4) ?
    C3 Fe1 C7 C11 . . . . 151.3(3) ?
    C8 Fe1 C7 C11 . . . . -118.1(5) ?
    C9 Fe1 C7 C11 . . . . -79.9(4) ?
    C6 Fe1 C7 C11 . . . . 68.6(5) ?
    C4 Fe1 C7 C11 . . . . -173.3(4) ?
    C5 Fe1 C7 C11 . . . . 47(2) ?
    C10 Fe1 C7 C11 . . . . -37.1(4) ?
    C11 C7 C8 C9 . . . . 0.6(7) ?
    Fe1 C7 C8 C9 . . . . -59.4(5) ?
    C11 C7 C8 Fe1 . . . . 60.0(4) ?
    C2 Fe1 C8 C7 . . . . 65.6(5) ?
    C3 Fe1 C8 C7 . . . . 105.1(4) ?
    C9 Fe1 C8 C7 . . . . -119.4(5) ?
    C11 Fe1 C8 C7 . . . . -38.1(4) ?
    C6 Fe1 C8 C7 . . . . 39(2) ?
    C4 Fe1 C8 C7 . . . . 148.7(4) ?
    C5 Fe1 C8 C7 . . . . -177.0(4) ?
    C10 Fe1 C8 C7 . . . . -81.8(4) ?
    C2 Fe1 C8 C9 . . . . -175.0(4) ?
    C3 Fe1 C8 C9 . . . . -135.5(4) ?
    C11 Fe1 C8 C9 . . . . 81.4(4) ?
    C7 Fe1 C8 C9 . . . . 119.4(5) ?
    C6 Fe1 C8 C9 . . . . 158.3(17) ?
    C4 Fe1 C8 C9 . . . . -91.9(4) ?
    C5 Fe1 C8 C9 . . . . -57.6(6) ?
    C10 Fe1 C8 C9 . . . . 37.6(4) ?
    C7 C8 C9 C10 . . . . -1.4(7) ?
    Fe1 C8 C9 C10 . . . . -61.3(4) ?
    C7 C8 C9 Fe1 . . . . 60.0(5) ?
    C2 Fe1 C9 C10 . . . . 148.0(18) ?
    C3 Fe1 C9 C10 . . . . -176.7(4) ?
    C8 Fe1 C9 C10 . . . . 117.9(6) ?
    C11 Fe1 C9 C10 . . . . 37.5(4) ?
    C7 Fe1 C9 C10 . . . . 80.8(4) ?
    C6 Fe1 C9 C10 . . . . -57.1(6) ?
    C4 Fe1 C9 C10 . . . . -136.7(4) ?
    C5 Fe1 C9 C10 . . . . -93.5(4) ?
    C2 Fe1 C9 C8 . . . . 30(2) ?
    C3 Fe1 C9 C8 . . . . 65.4(5) ?
    C11 Fe1 C9 C8 . . . . -80.4(4) ?
    C7 Fe1 C9 C8 . . . . -37.1(4) ?
    C6 Fe1 C9 C8 . . . . -174.9(4) ?
    C4 Fe1 C9 C8 . . . . 105.4(4) ?
    C5 Fe1 C9 C8 . . . . 148.6(4) ?
    C10 Fe1 C9 C8 . . . . -117.9(6) ?
    C8 C9 C10 C11 . . . . 1.6(7) ?
    Fe1 C9 C10 C11 . . . . -58.4(4) ?
    C8 C9 C10 Fe1 . . . . 60.0(4) ?
    C2 Fe1 C10 C9 . . . . -172.9(4) ?
    C3 Fe1 C10 C9 . . . . 18(2) ?
    C8 Fe1 C10 C9 . . . . -39.1(4) ?
    C11 Fe1 C10 C9 . . . . -119.5(6) ?
    C7 Fe1 C10 C9 . . . . -82.6(4) ?
    C6 Fe1 C10 C9 . . . . 148.3(4) ?
    C4 Fe1 C10 C9 . . . . 63.9(5) ?
    C5 Fe1 C10 C9 . . . . 104.3(4) ?
    C2 Fe1 C10 C11 . . . . -53.4(6) ?
    C3 Fe1 C10 C11 . . . . 137.3(18) ?
    C8 Fe1 C10 C11 . . . . 80.3(4) ?
    C9 Fe1 C10 C11 . . . . 119.5(6) ?
    C7 Fe1 C10 C11 . . . . 36.9(4) ?
    C6 Fe1 C10 C11 . . . . -92.3(4) ?
    C4 Fe1 C10 C11 . . . . -176.7(4) ?
    C5 Fe1 C10 C11 . . . . -136.3(4) ?
    C8 C7 C11 C10 . . . . 0.4(7) ?
    Fe1 C7 C11 C10 . . . . 60.1(4) ?
    C8 C7 C11 Fe1 . . . . -59.7(5) ?
    C9 C10 C11 C7 . . . . -1.2(7) ?
    Fe1 C10 C11 C7 . . . . -59.7(5) ?
    C9 C10 C11 Fe1 . . . . 58.5(4) ?
    C2 Fe1 C11 C7 . . . . -89.2(4) ?
    C3 Fe1 C11 C7 . . . . -50.5(6) ?
    C8 Fe1 C11 C7 . . . . 38.1(4) ?
    C9 Fe1 C11 C7 . . . . 83.1(4) ?
    C6 Fe1 C11 C7 . . . . -133.8(4) ?
    C4 Fe1 C11 C7 . . . . 142(2) ?
    C5 Fe1 C11 C7 . . . . -173.3(4) ?
    C10 Fe1 C11 C7 . . . . 120.2(5) ?
    C2 Fe1 C11 C10 . . . . 150.7(4) ?
    C3 Fe1 C11 C10 . . . . -170.7(4) ?
    C8 Fe1 C11 C10 . . . . -82.0(4) ?
    C9 Fe1 C11 C10 . . . . -37.0(4) ?
    C7 Fe1 C11 C10 . . . . -120.2(5) ?
    C6 Fe1 C11 C10 . . . . 106.0(4) ?
    C4 Fe1 C11 C10 . . . . 22(2) ?
    C5 Fe1 C11 C10 . . . . 66.5(5) ?
    Cu1 O3 C12 O4 . . . . -3.5(7) ?
    Cu1 O3 C12 C13 . . . . 176.3(3) ?
    Cu1 O4 C12 O3 2_566 . . . 4.6(7) ?
    Cu1 O4 C12 C13 2_566 . . . -175.2(3) ?
    O3 C12 C13 C14 . . . . -172.3(5) ?
    O4 C12 C13 C14 . . . . 7.6(8) ?
    O3 C12 C13 C17 . . . . 6.3(8) ?
    O4 C12 C13 C17 . . . . -173.8(5) ?
    O3 C12 C13 Fe2 . . . . -82.4(6) ?
    O4 C12 C13 Fe2 . . . . 97.5(5) ?
    C16 Fe2 C13 C14 . . . . -79.9(4) ?
    C20 Fe2 C13 C14 . . . . 48.5(7) ?
    C18 Fe2 C13 C14 . . . . 123.4(3) ?
    C19 Fe2 C13 C14 . . . . 81.7(4) ?
    C17 Fe2 C13 C14 . . . . -117.2(5) ?
    C15 Fe2 C13 C14 . . . . -36.8(3) ?
    C21 Fe2 C13 C14 . . . . -161.8(7) ?
    C22 Fe2 C13 C14 . . . . 165.1(3) ?
    C16 Fe2 C13 C17 . . . . 37.4(4) ?
    C20 Fe2 C13 C17 . . . . 165.7(5) ?
    C18 Fe2 C13 C17 . . . . -119.3(4) ?
    C19 Fe2 C13 C17 . . . . -161.1(3) ?
    C14 Fe2 C13 C17 . . . . 117.2(5) ?
    C15 Fe2 C13 C17 . . . . 80.4(4) ?
    C21 Fe2 C13 C17 . . . . -44.6(9) ?
    C22 Fe2 C13 C17 . . . . -77.7(4) ?
    C16 Fe2 C13 C12 . . . . 158.0(6) ?
    C20 Fe2 C13 C12 . . . . -73.7(8) ?
    C18 Fe2 C13 C12 . . . . 1.3(6) ?
    C19 Fe2 C13 C12 . . . . -40.4(6) ?
    C14 Fe2 C13 C12 . . . . -122.1(6) ?
    C17 Fe2 C13 C12 . . . . 120.6(6) ?
    C15 Fe2 C13 C12 . . . . -159.0(6) ?
    C21 Fe2 C13 C12 . . . . 76.0(9) ?
    C22 Fe2 C13 C12 . . . . 42.9(6) ?
    C17 C13 C14 C15 . . . . -1.0(6) ?
    C12 C13 C14 C15 . . . . 177.8(5) ?
    Fe2 C13 C14 C15 . . . . 59.3(4) ?
    C17 C13 C14 Fe2 . . . . -60.3(4) ?
    C12 C13 C14 Fe2 . . . . 118.5(5) ?
    C13 Fe2 C14 C15 . . . . -120.0(5) ?
    C16 Fe2 C14 C15 . . . . -36.9(4) ?
    C20 Fe2 C14 C15 . . . . 80.6(4) ?
    C18 Fe2 C14 C15 . . . . 163.8(4) ?
    C19 Fe2 C14 C15 . . . . 123.0(4) ?
    C17 Fe2 C14 C15 . . . . -80.7(4) ?
    C21 Fe2 C14 C15 . . . . 45.2(7) ?
    C22 Fe2 C14 C15 . . . . -161.5(7) ?
    C16 Fe2 C14 C13 . . . . 83.1(4) ?
    C20 Fe2 C14 C13 . . . . -159.4(3) ?
    C18 Fe2 C14 C13 . . . . -76.2(4) ?
    C19 Fe2 C14 C13 . . . . -117.0(4) ?
    C17 Fe2 C14 C13 . . . . 39.3(3) ?
    C15 Fe2 C14 C13 . . . . 120.0(5) ?
    C21 Fe2 C14 C13 . . . . 165.2(5) ?
    C22 Fe2 C14 C13 . . . . -41.5(9) ?
    C13 C14 C15 C16 . . . . 0.2(6) ?
    Fe2 C14 C15 C16 . . . . 58.9(4) ?
    C13 C14 C15 Fe2 . . . . -58.7(4) ?
    C13 Fe2 C15 C16 . . . . -82.5(4) ?
    C20 Fe2 C15 C16 . . . . 122.5(4) ?
    C18 Fe2 C15 C16 . . . . -164.6(7) ?
    C19 Fe2 C15 C16 . . . . 163.9(3) ?
    C14 Fe2 C15 C16 . . . . -120.1(5) ?
    C17 Fe2 C15 C16 . . . . -37.7(3) ?
    C21 Fe2 C15 C16 . . . . 79.2(4) ?
    C22 Fe2 C15 C16 . . . . 44.5(8) ?
    C13 Fe2 C15 C14 . . . . 37.6(3) ?
    C16 Fe2 C15 C14 . . . . 120.1(5) ?
    C20 Fe2 C15 C14 . . . . -117.5(4) ?
    C18 Fe2 C15 C14 . . . . -44.5(9) ?
    C19 Fe2 C15 C14 . . . . -76.1(4) ?
    C17 Fe2 C15 C14 . . . . 82.4(4) ?
    C21 Fe2 C15 C14 . . . . -160.7(3) ?
    C22 Fe2 C15 C14 . . . . 164.6(6) ?
    C14 C15 C16 C17 . . . . 0.7(7) ?
    Fe2 C15 C16 C17 . . . . 59.6(4) ?
    C14 C15 C16 Fe2 . . . . -59.0(4) ?
    C13 Fe2 C16 C15 . . . . 81.2(4) ?
    C20 Fe2 C16 C15 . . . . -76.3(4) ?
    C18 Fe2 C16 C15 . . . . 166.8(6) ?
    C19 Fe2 C16 C15 . . . . -43.7(9) ?
    C14 Fe2 C16 C15 . . . . 37.0(4) ?
    C17 Fe2 C16 C15 . . . . 119.4(5) ?
    C21 Fe2 C16 C15 . . . . -118.6(4) ?
    C22 Fe2 C16 C15 . . . . -161.3(4) ?
    C13 Fe2 C16 C17 . . . . -38.2(3) ?
    C20 Fe2 C16 C17 . . . . 164.3(3) ?
    C18 Fe2 C16 C17 . . . . 47.4(8) ?
    C19 Fe2 C16 C17 . . . . -163.2(6) ?
    C14 Fe2 C16 C17 . . . . -82.4(4) ?
    C15 Fe2 C16 C17 . . . . -119.4(5) ?
    C21 Fe2 C16 C17 . . . . 122.0(4) ?
    C22 Fe2 C16 C17 . . . . 79.3(4) ?
    C15 C16 C17 C13 . . . . -1.3(6) ?
    Fe2 C16 C17 C13 . . . . 58.7(4) ?
    C15 C16 C17 Fe2 . . . . -59.9(4) ?
    C14 C13 C17 C16 . . . . 1.4(6) ?
    C12 C13 C17 C16 . . . . -177.5(5) ?
    Fe2 C13 C17 C16 . . . . -59.1(4) ?
    C14 C13 C17 Fe2 . . . . 60.5(4) ?
    C12 C13 C17 Fe2 . . . . -118.4(5) ?
    C13 Fe2 C17 C16 . . . . 119.3(5) ?
    C20 Fe2 C17 C16 . . . . -43.0(9) ?
    C18 Fe2 C17 C16 . . . . -160.7(3) ?
    C19 Fe2 C17 C16 . . . . 165.6(6) ?
    C14 Fe2 C17 C16 . . . . 80.5(4) ?
    C15 Fe2 C17 C16 . . . . 37.2(3) ?
    C21 Fe2 C17 C16 . . . . -76.7(4) ?
    C22 Fe2 C17 C16 . . . . -119.1(4) ?
    C16 Fe2 C17 C13 . . . . -119.3(5) ?
    C20 Fe2 C17 C13 . . . . -162.3(7) ?
    C18 Fe2 C17 C13 . . . . 80.0(4) ?
    C19 Fe2 C17 C13 . . . . 46.3(8) ?
    C14 Fe2 C17 C13 . . . . -38.8(3) ?
    C15 Fe2 C17 C13 . . . . -82.1(4) ?
    C21 Fe2 C17 C13 . . . . 164.0(3) ?
    C22 Fe2 C17 C13 . . . . 121.6(4) ?
    C13 Fe2 C18 C19 . . . . -117.4(4) ?
    C16 Fe2 C18 C19 . . . . 164.8(6) ?
    C20 Fe2 C18 C19 . . . . 37.7(3) ?
    C14 Fe2 C18 C19 . . . . -75.5(4) ?
    C17 Fe2 C18 C19 . . . . -160.6(3) ?
    C15 Fe2 C18 C19 . . . . -42.0(9) ?
    C21 Fe2 C18 C19 . . . . 82.4(4) ?
    C22 Fe2 C18 C19 . . . . 121.1(5) ?
    C13 Fe2 C18 C22 . . . . 121.5(4) ?
    C16 Fe2 C18 C22 . . . . 43.8(8) ?
    C20 Fe2 C18 C22 . . . . -83.3(4) ?
    C19 Fe2 C18 C22 . . . . -121.1(5) ?
    C14 Fe2 C18 C22 . . . . 163.5(4) ?
    C17 Fe2 C18 C22 . . . . 78.3(4) ?
    C15 Fe2 C18 C22 . . . . -163.0(7) ?
    C21 Fe2 C18 C22 . . . . -38.6(4) ?
    C22 C18 C19 C20 . . . . -0.5(6) ?
    Fe2 C18 C19 C20 . . . . -59.4(4) ?
    C22 C18 C19 Fe2 . . . . 59.0(4) ?
    C13 Fe2 C19 C18 . . . . 80.6(4) ?
    C16 Fe2 C19 C18 . . . . -162.6(7) ?
    C20 Fe2 C19 C18 . . . . -119.3(5) ?
    C14 Fe2 C19 C18 . . . . 123.6(4) ?
    C17 Fe2 C19 C18 . . . . 46.7(7) ?
    C15 Fe2 C19 C18 . . . . 164.7(3) ?
    C21 Fe2 C19 C18 . . . . -81.1(4) ?
    C22 Fe2 C19 C18 . . . . -36.7(4) ?
    C13 Fe2 C19 C20 . . . . -160.1(3) ?
    C16 Fe2 C19 C20 . . . . -43.3(8) ?
    C18 Fe2 C19 C20 . . . . 119.3(5) ?
    C14 Fe2 C19 C20 . . . . -117.1(4) ?
    C17 Fe2 C19 C20 . . . . 166.0(6) ?
    C15 Fe2 C19 C20 . . . . -76.0(4) ?
    C21 Fe2 C19 C20 . . . . 38.2(3) ?
    C22 Fe2 C19 C20 . . . . 82.6(4) ?
    C18 C19 C20 C21 . . . . 0.2(6) ?
    Fe2 C19 C20 C21 . . . . -59.5(4) ?
    C18 C19 C20 Fe2 . . . . 59.6(4) ?
    C13 Fe2 C20 C19 . . . . 46.4(7) ?
    C16 Fe2 C20 C19 . . . . 164.1(3) ?
    C18 Fe2 C20 C19 . . . . -37.3(3) ?
    C14 Fe2 C20 C19 . . . . 81.3(4) ?
    C17 Fe2 C20 C19 . . . . -163.5(7) ?
    C15 Fe2 C20 C19 . . . . 123.1(4) ?
    C21 Fe2 C20 C19 . . . . -119.2(5) ?
    C22 Fe2 C20 C19 . . . . -80.8(4) ?
    C13 Fe2 C20 C21 . . . . 165.6(5) ?
    C16 Fe2 C20 C21 . . . . -76.7(4) ?
    C18 Fe2 C20 C21 . . . . 81.9(4) ?
    C19 Fe2 C20 C21 . . . . 119.2(5) ?
    C14 Fe2 C20 C21 . . . . -159.5(3) ?
    C17 Fe2 C20 C21 . . . . -44.3(9) ?
    C15 Fe2 C20 C21 . . . . -117.7(4) ?
    C22 Fe2 C20 C21 . . . . 38.3(3) ?
    C19 C20 C21 C22 . . . . 0.2(6) ?
    Fe2 C20 C21 C22 . . . . -59.3(4) ?
    C19 C20 C21 Fe2 . . . . 59.6(4) ?
    C13 Fe2 C21 C22 . . . . -43.6(9) ?
    C16 Fe2 C21 C22 . . . . -119.0(4) ?
    C20 Fe2 C21 C22 . . . . 118.4(5) ?
    C18 Fe2 C21 C22 . . . . 37.9(3) ?
    C19 Fe2 C21 C22 . . . . 81.0(4) ?
    C14 Fe2 C21 C22 . . . . 167.3(5) ?
    C17 Fe2 C21 C22 . . . . -77.6(4) ?
    C15 Fe2 C21 C22 . . . . -160.4(4) ?
    C13 Fe2 C21 C20 . . . . -162.1(7) ?
    C16 Fe2 C21 C20 . . . . 122.5(4) ?
    C18 Fe2 C21 C20 . . . . -80.5(4) ?
    C19 Fe2 C21 C20 . . . . -37.4(3) ?
    C14 Fe2 C21 C20 . . . . 48.8(7) ?
    C17 Fe2 C21 C20 . . . . 164.0(3) ?
    C15 Fe2 C21 C20 . . . . 81.2(4) ?
    C22 Fe2 C21 C20 . . . . -118.4(5) ?
    C19 C18 C22 C21 . . . . 0.6(6) ?
    Fe2 C18 C22 C21 . . . . 59.5(4) ?
    C19 C18 C22 Fe2 . . . . -58.9(4) ?
    C20 C21 C22 C18 . . . . -0.5(6) ?
    Fe2 C21 C22 C18 . . . . -59.6(4) ?
    C20 C21 C22 Fe2 . . . . 59.1(4) ?
    C13 Fe2 C22 C18 . . . . -77.4(4) ?
    C16 Fe2 C22 C18 . . . . -162.1(4) ?
    C20 Fe2 C22 C18 . . . . 79.9(4) ?
    C19 Fe2 C22 C18 . . . . 36.3(4) ?
    C14 Fe2 C22 C18 . . . . -46.0(9) ?
    C17 Fe2 C22 C18 . . . . -120.1(4) ?
    C15 Fe2 C22 C18 . . . . 165.9(6) ?
    C21 Fe2 C22 C18 . . . . 118.3(5) ?
    C13 Fe2 C22 C21 . . . . 164.3(3) ?
    C16 Fe2 C22 C21 . . . . 79.6(4) ?
    C20 Fe2 C22 C21 . . . . -38.4(3) ?
    C18 Fe2 C22 C21 . . . . -118.3(5) ?
    C19 Fe2 C22 C21 . . . . -82.0(4) ?
    C14 Fe2 C22 C21 . . . . -164.3(7) ?
    C17 Fe2 C22 C21 . . . . 121.6(4) ?
    C15 Fe2 C22 C21 . . . . 47.6(8) ?
    O1 Cu1 O5 C23 . . . . 28.6(4) ?
    O4 Cu1 O5 C23 2_566 . . . 119.2(4) ?
    O2 Cu1 O5 C23 2_566 . . . -149.5(4) ?
    O3 Cu1 O5 C23 . . . . -61.2(4) ?
loop_
    _geom_hbond_atom_site_label_D
    _geom_hbond_atom_site_label_H
    _geom_hbond_atom_site_label_A
    _geom_hbond_site_symmetry_A
    _geom_hbond_distance_DH
    _geom_hbond_distance_HA
    _geom_hbond_distance_DA
    _geom_hbond_angle_DHA
    _geom_hbond_publ_flag
    O5 H5O O6 2_666 0.82(6) 1.95(6) 2.759(6) 170(7) yes
    O6 H6O O2 2_656 0.84(4) 2.18(5) 2.925(6) 147(7) yes
_iucr_refine_instructions_details
;
TITL b27                         New: P-1
CELL  0.71073   9.5112   9.5884  13.2478   72.867   79.911   85.399
ZERR     1.00   0.0008   0.0009   0.0014    0.007    0.008    0.007
LATT   1
SFAC  C    H    CU   FE   O
UNIT  48   52   2    4    12
MERG   2
OMIT    -2.00  50.00
DFIX     0.840   0.020 O5 H5O  O6 H6O
FMAP   2
PLAN   20
ACTA
BOND
BOND   $H
CONF
L.S.   6
TEMP  -173.00
WGHT    0.020100
FVAR       0.49753
CU1   3    0.061328    0.619431    0.492539    11.00000    0.02985    0.02479 =
         0.03627   -0.01045   -0.00679    0.00261
FE1   4    0.454419    0.321887    0.277854    11.00000    0.03533    0.03016 =
         0.03487   -0.01063   -0.00673    0.00354
FE2   4   -0.187771    0.777245    0.128621    11.00000    0.03748    0.03255 =
         0.03773   -0.01123   -0.00834    0.00382
O1    5    0.233919    0.501297    0.467585    11.00000    0.03278    0.03153 =
         0.04489   -0.01461   -0.00760    0.00211
O2    5    0.130828    0.292270    0.481206    11.00000    0.03506    0.02498 =
         0.04081   -0.01023   -0.00237    0.00062
O3    5    0.042313    0.665621    0.339871    11.00000    0.03608    0.03070 =
         0.03656   -0.00926   -0.00700   -0.00374
O4    5   -0.060851    0.457325    0.352442    11.00000    0.04182    0.02749 =
         0.03373   -0.00651   -0.00905   -0.00262
C1    1    0.239077    0.370609    0.463456    11.00000    0.03541    0.03071 =
         0.03083   -0.00566   -0.00691   -0.00112
C2    1    0.381339    0.309134    0.431987    11.00000    0.03428    0.02440 =
         0.03805   -0.01097   -0.01059    0.00237
C3    1    0.412606    0.167236    0.419691    11.00000    0.04253    0.02128 =
         0.03767   -0.01028   -0.00595    0.00229
AFIX  43
H3    2    0.346535    0.091412    0.436296    11.00000   -1.20000
AFIX   0
C4    1    0.560944    0.158675    0.377945    11.00000    0.03513    0.03669 =
         0.03661   -0.01315   -0.00223    0.00483
AFIX  43
H4    2    0.611355    0.076217    0.361919    11.00000   -1.20000
AFIX   0
C5    1    0.619314    0.295422    0.364759    11.00000    0.03595    0.04467 =
         0.03310   -0.01378   -0.00230   -0.00107
AFIX  43
H5    2    0.716053    0.320513    0.337586    11.00000   -1.20000
AFIX   0
C6    1    0.509749    0.388928    0.398754    11.00000    0.03814    0.03047 =
         0.03498   -0.01067   -0.00585    0.00178
AFIX  43
H6    2    0.520058    0.486439    0.399266    11.00000   -1.20000
AFIX   0
C7    1    0.285014    0.369811    0.195528    11.00000    0.04197    0.05958 =
         0.04300   -0.01468   -0.01084   -0.00666
AFIX  43
H7    2    0.186910    0.364086    0.226448    11.00000   -1.20000
AFIX   0
C8    1    0.371918    0.257829    0.167465    11.00000    0.08083    0.04232 =
         0.04315   -0.00895   -0.01993   -0.01250
AFIX  43
H8    2    0.342514    0.162252    0.175521    11.00000   -1.20000
AFIX   0
C9    1    0.513087    0.311765    0.124423    11.00000    0.05045    0.05483 =
         0.03453   -0.01242   -0.00882    0.00816
AFIX  43
H9    2    0.593730    0.258022    0.100436    11.00000   -1.20000
AFIX   0
C10   1    0.510011    0.457499    0.124318    11.00000    0.04698    0.03440 =
         0.04218   -0.00203   -0.01228   -0.00464
AFIX  43
H10   2    0.587592    0.521867    0.098697    11.00000   -1.20000
AFIX   0
C11   1    0.370163    0.491856    0.169363    11.00000    0.05291    0.03977 =
         0.03790   -0.01017   -0.01056    0.01389
AFIX  43
H11   2    0.338818    0.583705    0.180202    11.00000   -1.20000
AFIX   0
C12   1   -0.014449    0.582207    0.302572    11.00000    0.02583    0.03184 =
         0.03607   -0.01293   -0.00276    0.00350
C13   1   -0.027760    0.639052    0.186811    11.00000    0.03217    0.03357 =
         0.04999   -0.01862   -0.00811    0.00500
C14   1   -0.101842    0.575126    0.127459    11.00000    0.04500    0.03187 =
         0.04536   -0.01661   -0.00643    0.00366
AFIX  43
H14   2   -0.149928    0.485360    0.154634    11.00000   -1.20000
AFIX   0
C15   1   -0.091824    0.666951    0.022270    11.00000    0.05304    0.03745 =
         0.03713   -0.01137   -0.01410    0.01340
AFIX  43
H15   2   -0.132269    0.649795   -0.033512    11.00000   -1.20000
AFIX   0
C16   1   -0.012400    0.787931    0.013197    11.00000    0.04409    0.04076 =
         0.03888   -0.00465   -0.00820    0.00888
AFIX  43
H16   2    0.009270    0.867065   -0.049541    11.00000   -1.20000
AFIX   0
C17   1    0.030270    0.772702    0.113131    11.00000    0.03583    0.03572 =
         0.04207   -0.00929   -0.00616    0.00144
AFIX  43
H17   2    0.086845    0.838480    0.128904    11.00000   -1.20000
AFIX   0
C18   1   -0.318094    0.824122    0.255245    11.00000    0.04338    0.04022 =
         0.03721   -0.00901   -0.01003    0.00228
AFIX  43
H18   2   -0.304962    0.790522    0.328057    11.00000   -1.20000
AFIX   0
C19   1   -0.394268    0.752045    0.205486    11.00000    0.03828    0.03340 =
         0.04852   -0.01548   -0.00464    0.00658
AFIX  43
H19   2   -0.440504    0.661879    0.238338    11.00000   -1.20000
AFIX   0
C20   1   -0.390619    0.836489    0.097848    11.00000    0.04384    0.04481 =
         0.04014   -0.01798   -0.01089    0.00422
AFIX  43
H20   2   -0.434123    0.813121    0.045810    11.00000   -1.20000
AFIX   0
C21   1   -0.309187    0.964532    0.080788    11.00000    0.04034    0.03405 =
         0.04712   -0.00975   -0.00558    0.00631
AFIX  43
H21   2   -0.289471    1.040766    0.015975    11.00000   -1.20000
AFIX   0
C22   1   -0.263484    0.954476    0.181109    11.00000    0.04788    0.04478 =
         0.05232   -0.02401    0.00100    0.00390
AFIX  43
H22   2   -0.207357    1.022549    0.194720    11.00000   -1.20000
AFIX   0
O5    5    0.172240    0.820360    0.453206    11.00000    0.03632    0.03430 =
         0.03950   -0.01692   -0.00032   -0.00053
H5O   2    0.162437    0.877134    0.489788    11.00000   -1.50000
C23   1    0.303250    0.834235    0.378183    11.00000    0.04325    0.04283 =
         0.04270   -0.01110   -0.00225   -0.00333
AFIX 137
H23A  2    0.298443    0.777667    0.328224    11.00000   -1.50000
H23B  2    0.383602    0.797247    0.416955    11.00000   -1.50000
H23C  2    0.316878    0.937234    0.338304    11.00000   -1.50000
AFIX   0
O6    5    0.878203    0.018455    0.401863    11.00000    0.04163    0.03538 =
         0.05490   -0.01763   -0.00657    0.00927
H6O   2    0.898104   -0.071311    0.411930    11.00000   -1.50000
C24   1    0.992949    0.083593    0.322851    11.00000    0.04404    0.03890 =
         0.04952   -0.01243   -0.00564    0.00599
AFIX 137
H24A  2    0.959461    0.175714    0.276699    11.00000   -1.50000
H24B  2    1.029541    0.017442    0.279611    11.00000   -1.50000
H24C  2    1.069345    0.102751    0.357502    11.00000   -1.50000
HKLF    4  1.0  0.00 -1.00  0.00 -1.00  0.00  0.00  0.00  0.00 -1.00
REM  b27                         New: P-1
REM R1 =  0.0427 for   2199 Fo > 4sig(Fo)  and  0.0987 for all   3990 data
REM    306 parameters refined using      2 restraints
END
WGHT      0.0202      0.0000
REM Highest difference peak  0.383,  deepest hole -0.380,  1-sigma level  0.083
Q1    1   0.3521  0.2602  0.2949  11.00000  0.05    0.38
Q2    1   0.0000  0.5000  0.5000  10.50000  0.05    0.38
Q3    1  -0.0964  0.8768  0.1009  11.00000  0.05    0.38
Q4    1   0.1006  0.6937  0.5564  11.00000  0.05    0.34
Q5    1   0.1621  0.7100  0.4693  11.00000  0.05    0.32
Q6    1   0.1008  0.7551  0.4770  11.00000  0.05    0.32
Q7    1  -0.1011  0.7533  0.0321  11.00000  0.05    0.31
Q8    1   0.1580  0.6233  0.3841  11.00000  0.05    0.31
Q9    1  -0.3175  0.7175  0.1350  11.00000  0.05    0.30
Q10   1  -0.0547  0.6233  0.3601  11.00000  0.05    0.30
Q11   1  -0.2457  0.6544  0.1410  11.00000  0.05    0.30
Q12   1  -0.1257  0.4254  0.3845  11.00000  0.05    0.30
Q13   1   0.4195  0.4220  0.3326  11.00000  0.05    0.29
Q14   1  -0.4018  0.7398  0.0384  11.00000  0.05    0.28
Q15   1  -0.2274  0.8249  0.0184  11.00000  0.05    0.28
Q16   1   0.1520  0.2979  0.4272  11.00000  0.05    0.28
Q17   1   0.0714  0.7587  0.3964  11.00000  0.05    0.28
Q18   1  -0.3197  0.8426  0.1981  11.00000  0.05    0.28
Q19   1   0.0756  0.4027  0.4734  11.00000  0.05    0.28
Q20   1   0.5823  0.3832  0.2774  11.00000  0.05    0.27
;
data_global
_journal_date_recd_electronic     2011-11-11
_journal_date_accepted     2011-11-22
_journal_name_full     'Acta Crystallographica, Section E'
_journal_year     2011
_journal_volume     67
_journal_issue     12
_journal_page_first     m1840
_journal_page_last     m1841
_journal_paper_category     QM
_journal_coeditor_code     IS5012
_publ_contact_author_name     'Professor Juan M. Gutierrez-Zorrilla'
_publ_contact_author_address
;
Departamento de Qu\'imica Inorg\'anica
Facultad de Ciencia y Tecnolog\'ia
Universidad de Pa\'is Vasco (UPV/EHU)
PO Box 644, E-48080 Bilbao, Spain
;
_publ_contact_author_email     'juanma.zorrilla@ehu.es'
_publ_contact_author_fax     '0034 934 144 979'
_publ_contact_author_phone     '0034 946 015 522'
_publ_section_title
;\
Tetrakis(\m~2~-ferrocenecarboxylato-\k^2^<i>O</i>:<i>O</i>')bis[(methanol-\
\k<i>O</i>)copper(II)] methanol disolvate
;
loop_
    _publ_author_name
    _publ_author_address
    'Artetxe, Be\~nat'
;
Departamento de Qu\'imica Inorg\'anica
Facultad de Ciencia y Tecnolog\'ia
Universidad de Pa\'is Vasco (UPV/EHU)
PO Box 644, E-48080 Bilbao, Spain
;
    'Vitoria, Pablo'
;
Departamento de Qu\'imica Inorg\'anica
Facultad de Ciencia y Tecnolog\'ia
Universidad de Pa\'is Vasco (UPV/EHU)
PO Box 644, E-48080 Bilbao, Spain
;
    'Pache, Aroa'
;
Departamento de Qu\'imica Inorg\'anica
Facultad de Ciencia y Tecnolog\'ia
Universidad de Pa\'is Vasco (UPV/EHU)
PO Box 644, E-48080 Bilbao, Spain
;
    'Reinoso, Santiago'
;
Departamento de Qu\'imica Inorg\'anica
Facultad de Ciencia y Tecnolog\'ia
Universidad de Pa\'is Vasco (UPV/EHU)
PO Box 644, E-48080 Bilbao, Spain
;
    'Guti\'errez-Zorrilla, Juan M.'
;
Departamento de Qu\'imica Inorg\'anica
Facultad de Ciencia y Tecnolog\'ia
Universidad de Pa\'is Vasco (UPV/EHU)
PO Box 644, E-48080 Bilbao, Spain
;
