# Supplementary material for: Tetra­kis(μ2-ferrocene­carboxyl­ato-κ2 O:O′)bis­[(methanol-κO)copper(II)] methanol disolvate
Source: Acta Crystallogr Sect E Struct Rep Online. 2011 Nov 25;67(Pt 12):m1840–1. doi: 10.1107/S1600536811050185 (PMC3238738; doi:10.1107/S1600536811050185)
Supplement: Supplementary file 2 [file e-67-m1840-Isup2.hkl]

#
# h,k,l, Fc-squared, Fo-squared, sigma(Fo-squared) and status flag
#
data_I
_shelx_title ' b27                         New: P-1'
_shelx_refln_list_code          4
_shelx_F_calc_maximum      186.22
_exptl_crystal_F_000       598.00
_reflns_d_resolution_high  0.8409
 
loop_
 _symmetry_equiv_pos_as_xyz
 'x, y, z'
 '-x, -y, -z'
 
_cell_length_a     9.5112
_cell_length_b     9.5884
_cell_length_c    13.2478
_cell_angle_alpha  72.867
_cell_angle_beta   79.911
_cell_angle_gamma  85.399
 
_shelx_F_squared_multiplier     1.000
 
loop_
 _refln_index_h
 _refln_index_k
 _refln_index_l
 _refln_F_squared_calc
 _refln_F_squared_meas
 _refln_F_squared_sigma
 _refln_observed_status
   1   0   0     1331.51     1556.27    168.78 o
   2   0   0     8757.97     8659.58    167.83 o
   3   0   0        5.71        9.12     99.05 o
   4   0   0      310.21      239.12     65.93 o
   5   0   0      252.32      274.66     72.63 o
   6   0   0       14.47       43.35     53.84 o
   7   0   0      295.60      303.17     62.74 o
   8   0   0      954.51      991.37     77.28 o
   9   0   0      238.78      221.36     88.83 o
  10   0   0       39.22        9.37     90.46 o
  11   0   0       22.90      -28.56     94.18 o
 -11   1   0      247.69      188.24     98.02 o
 -10   1   0      265.56      283.35     81.75 o
  -9   1   0       76.73      124.43    115.14 o
  -8   1   0        8.00        6.79    109.56 o
  -7   1   0     1486.18     1511.40     85.11 o
  -6   1   0       16.01       23.23     65.51 o
  -5   1   0        9.51       40.00     66.77 o
  -4   1   0    12870.36    12413.13    190.04 o
  -3   1   0        3.86       -7.90     85.67 o
  -2   1   0    14582.45    15074.54    546.28 o
  -1   1   0     3874.08     4205.97    242.11 o
   0   1   0     8575.99     9498.72    424.67 o
   1   1   0    10566.45    10973.18    551.38 o
   2   1   0     1874.07     1797.60    112.88 o
   3   1   0       74.96       61.58     81.74 o
   4   1   0     3242.61     3192.16     82.74 o
   5   1   0     1321.35     1281.64     64.77 o
   6   1   0     2306.37     2228.26    173.35 o
   7   1   0      852.02      809.84     67.48 o
   8   1   0      358.84      370.34     66.09 o
   9   1   0      152.58      179.67     65.83 o
  10   1   0      192.66      203.19     88.71 o
  11   1   0       79.34      143.59     89.00 o
 -10   2   0      248.41      310.52     92.49 o
  -9   2   0      157.07      188.57     80.29 o
  -8   2   0      898.93      998.13     83.79 o
  -7   2   0        2.64       24.58     76.50 o
  -6   2   0     1046.86     1005.46     83.78 o
  -5   2   0     1063.13     1032.58     95.56 o
  -4   2   0     5296.03     5410.93    247.42 o
  -3   2   0     2605.52     2572.41    121.45 o
  -2   2   0      131.92       71.30    122.91 o
   0   2   0     8606.39     8438.61    325.05 o
   1   2   0     1761.61     1620.02    115.07 o
   2   2   0     1365.17     1342.08     95.72 o
   3   2   0      174.81      202.24     78.96 o
   4   2   0     1627.21     1458.16     78.33 o
   5   2   0     3123.92     3206.01     85.26 o
   6   2   0     5448.78     5397.53     87.73 o
   7   2   0      151.79      110.67     47.50 o
   8   2   0      151.77      141.39     72.11 o
   9   2   0      346.36      366.53     76.70 o
  10   2   0       81.44       71.63     76.39 o
  11   2   0        1.51       38.96     98.47 o
 -10   3   0       15.64       76.58     82.00 o
  -9   3   0      169.15      133.26     80.09 o
  -8   3   0        1.48       24.38     80.19 o
  -7   3   0      625.70      646.51    103.22 o
  -6   3   0     2235.78     2105.07     86.43 o
  -5   3   0     2938.56     2764.30    194.38 o
  -4   3   0      526.66      526.69     95.04 o
  -3   3   0     1965.56     1754.03    112.75 o
  -2   3   0      925.56      936.41    139.98 o
   0   3   0     2143.11     2030.47    135.75 o
   1   3   0     2666.29     2613.84    119.67 o
   2   3   0    11189.22    10982.44    193.38 o
   3   3   0     1973.18     2024.83     79.21 o
   4   3   0        0.62       11.75     58.43 o
   5   3   0      850.35      840.27     57.85 o
   6   3   0        0.57       -3.70     54.37 o
   7   3   0      416.77      490.74     64.52 o
   8   3   0       44.41       82.83     65.55 o
   9   3   0      113.86      120.36     81.04 o
  10   3   0      942.39     1007.02    150.05 o
 -10   4   0      102.66      133.59     85.71 o
  -9   4   0      324.32      313.08     82.32 o
  -8   4   0       46.73       16.16     78.64 o
  -7   4   0      323.22      335.74     86.20 o
  -6   4   0       68.65       43.09     75.16 o
  -5   4   0     3758.63     3644.54    198.64 o
  -4   4   0      584.59      584.53     90.50 o
  -3   4   0       23.02       46.98     93.50 o
  -2   4   0     5533.42     5620.22    155.41 o
  -1   4   0      221.12      164.26    201.43 o
   0   4   0      191.38      194.23    100.69 o
   1   4   0     1084.99     1187.41    101.32 o
   2   4   0     2692.06     2674.69     82.09 o
   3   4   0     3569.27     3495.27     76.46 o
   4   4   0      302.17      323.82     62.88 o
   5   4   0        0.10        5.69     60.37 o
   6   4   0     3096.87     3347.76     76.26 o
   7   4   0        9.81        8.41     62.05 o
   8   4   0      663.58      738.33     68.28 o
   9   4   0        2.00        6.56     82.02 o
  10   4   0      283.20      244.39     89.20 o
  -9   5   0      873.17      783.02     98.69 o
  -8   5   0      228.10      211.79     88.57 o
  -7   5   0       14.44       27.85     87.02 o
  -6   5   0      882.37      874.94     92.51 o
  -5   5   0       22.85       66.56     88.50 o
  -4   5   0      166.06      200.18     93.08 o
  -3   5   0        0.31       56.23     95.90 o
  -2   5   0      288.66      335.61    100.20 o
  -1   5   0     7704.75     6595.69    253.83 o
   0   5   0     1144.92     1033.27     96.85 o
   1   5   0     1891.91     1959.69    106.11 o
   2   5   0     1980.96     1902.67    100.34 o
   3   5   0      208.62      221.64     76.86 o
   4   5   0       78.74      103.40     57.37 o
   5   5   0      162.12      174.48     52.90 o
   6   5   0      326.09      368.91     62.51 o
   7   5   0      396.16      437.11     65.65 o
   8   5   0      802.54      815.02     63.02 o
   9   5   0       20.38       38.35     86.53 o
  -9   6   0        8.42      108.71    124.27 o
  -8   6   0        0.61      128.55    113.00 o
  -7   6   0      140.27      154.31     93.47 o
  -6   6   0       44.15       49.57     90.55 o
  -5   6   0      855.93      737.77     77.51 o
  -4   6   0      600.92      473.31     79.02 o
  -3   6   0     3550.32     3739.53    127.74 o
  -2   6   0        2.60       74.83     99.09 o
  -1   6   0      805.93      796.11     71.33 o
   0   6   0     1258.23     1275.14    117.64 o
   1   6   0     2358.74     2361.25    190.14 o
   2   6   0      469.98      443.22     72.62 o
   3   6   0     1352.24     1316.63     83.04 o
   4   6   0      638.56      582.25     81.31 o
   5   6   0       46.83      105.91     87.26 o
   6   6   0      148.46      188.40     88.01 o
   7   6   0       72.25      106.76     70.64 o
   8   6   0       52.84       35.86     96.34 o
   9   6   0      169.65      202.16    216.90 o
  -8   7   0       49.75      108.63    118.81 o
  -7   7   0      502.54      532.01    117.08 o
  -6   7   0      141.03      181.03    112.11 o
  -5   7   0      149.53       69.97     79.99 o
  -4   7   0      102.79       95.91    111.78 o
  -3   7   0     1025.70     1025.89    113.72 o
  -2   7   0       24.50       31.86     62.98 o
  -1   7   0      583.99      615.50     71.17 o
   0   7   0     1106.70     1105.81     69.65 o
   1   7   0      909.27      924.38     87.13 o
   2   7   0      354.92      388.43     73.56 o
   3   7   0      818.74      833.48     77.56 o
   4   7   0      870.19      821.50     82.17 o
   5   7   0     1636.30     1751.41    206.92 o
   6   7   0       36.89      132.35     91.04 o
   7   7   0       25.91       47.69     71.34 o
   8   7   0      415.76      422.29    186.04 o
  -7   8   0      942.97      865.83    129.92 o
  -6   8   0      156.21      179.90     81.36 o
  -5   8   0        1.07      -80.84    115.26 o
  -4   8   0      396.46      436.00     79.45 o
  -3   8   0      134.82       99.59     63.59 o
  -2   8   0      301.29      409.35     78.51 o
  -1   8   0      234.73      215.31     62.26 o
   0   8   0        1.49        1.74     67.94 o
   1   8   0     2048.64     2063.05     73.89 o
   2   8   0        6.76       77.11     73.61 o
   3   8   0      144.59      171.54     76.47 o
   4   8   0      336.83      446.16     88.17 o
   5   8   0        6.25       81.05     90.22 o
   6   8   0       84.55      145.42     92.94 o
   7   8   0       31.00       50.53     95.63 o
  -5   9   0        3.41       59.39     95.81 o
  -4   9   0        9.84        1.31     83.03 o
  -3   9   0     1657.36     1665.71     89.28 o
  -2   9   0       58.51       74.74     78.70 o
  -1   9   0       51.41      102.27     80.78 o
   0   9   0        1.01       53.07     80.48 o
   1   9   0        5.21       80.85     61.95 o
   2   9   0      153.16      144.49     62.81 o
   3   9   0        0.47      -64.96     76.75 o
   4   9   0       82.61       87.28     81.13 o
   5   9   0      407.74      387.40     96.21 o
   6   9   0       59.53       56.15     96.21 o
  -4  10   0       30.12       37.84     84.58 o
  -3  10   0      107.62      105.31     85.69 o
  -2  10   0      212.23      184.49     69.54 o
  -1  10   0      438.33      422.69    112.59 o
   0  10   0       46.81      103.82     82.51 o
   1  10   0      130.68      170.61    128.21 o
   2  10   0      103.67       99.88     87.69 o
   3  10   0      362.83      302.28    102.06 o
   4  10   0       15.88       60.16     92.36 o
  -4 -10   1      200.95       92.96    129.52 o
  -3 -10   1      181.90      168.42    156.14 o
  -2 -10   1       11.40       58.09     82.47 o
  -1 -10   1      269.99      276.69     85.12 o
   0 -10   1      209.62      195.58     85.83 o
   1 -10   1      267.24      227.35    105.40 o
   2 -10   1      102.30      122.61     85.57 o
   3 -10   1      399.90      344.80     89.55 o
  -6  -9   1      131.33       97.32    171.37 o
  -5  -9   1       25.10       62.01    131.22 o
  -4  -9   1       51.86      -22.70    121.04 o
  -3  -9   1       57.16       10.10    117.84 o
  -2  -9   1      315.71      348.48    117.60 o
  -1  -9   1      163.76      238.23    112.87 o
   0  -9   1      690.32      657.77     85.37 o
   1  -9   1     1769.00     1887.60    115.97 o
   2  -9   1      178.17      197.39     78.61 o
   3  -9   1        1.91       -0.93     80.68 o
   4  -9   1       53.14       46.49     67.00 o
   5  -9   1       81.24      -16.41     99.46 o
  -7  -8   1       13.84      -12.16    165.07 o
  -6  -8   1      719.99      527.69    143.54 o
  -5  -8   1      130.76      235.24    157.96 o
  -4  -8   1       55.27       65.53    144.79 o
  -3  -8   1      592.23      575.00    117.84 o
  -2  -8   1       27.67       17.53    137.28 o
  -1  -8   1       23.76       58.90    117.84 o
   0  -8   1      127.84      185.96    113.80 o
   1  -8   1      157.09      116.25     63.18 o
   2  -8   1     1110.55     1099.15     82.42 o
   3  -8   1       10.20       67.89     63.92 o
   4  -8   1      468.08      421.25     58.74 o
   5  -8   1     1634.80     1650.93     90.77 o
   6  -8   1        4.04      121.68     81.17 o
   7  -8   1      276.68      296.59     71.00 o
  -8  -7   1       68.49       76.31    181.07 o
  -7  -7   1        0.97      -37.81    155.29 o
  -6  -7   1       16.34       -2.99    156.55 o
  -5  -7   1        0.10       72.53     87.55 o
  -4  -7   1       17.80      -27.06     79.83 o
  -3  -7   1        1.74       11.33     77.32 o
  -2  -7   1     2020.60     2114.07     94.05 o
  -1  -7   1       26.53       30.13     82.78 o
   0  -7   1      311.30      308.41    113.72 o
   1  -7   1      530.96      527.53    111.26 o
   2  -7   1      344.21      353.24     58.23 o
   3  -7   1      319.74      327.41     78.00 o
   4  -7   1      374.31      478.31     81.53 o
   5  -7   1      251.38      409.54     79.57 o
   6  -7   1     1136.75     1184.54     85.92 o
   7  -7   1      602.80      664.60     97.73 o
   8  -7   1       51.49       90.30     84.13 o
  -9  -6   1       43.74       46.01     71.40 o
  -8  -6   1       42.45       48.96     75.27 o
  -7  -6   1       10.26       54.76     74.32 o
  -6  -6   1      377.94      413.75     55.58 o
  -5  -6   1      220.96      301.14     59.12 o
  -4  -6   1     1021.36      909.29     77.98 o
  -3  -6   1      164.84      198.55     70.80 o
  -2  -6   1      677.55      655.14     76.22 o
  -1  -6   1       44.65       50.23     85.34 o
   0  -6   1     4518.72     4437.61    617.56 o
   1  -6   1      419.53      431.50    109.97 o
   2  -6   1     1978.23     1954.10    122.21 o
   3  -6   1     1128.50     1212.50     82.20 o
   4  -6   1      759.85      845.23    111.26 o
   5  -6   1      792.98      756.55    111.54 o
   6  -6   1       35.39       71.83    105.20 o
   7  -6   1        7.29       44.40    109.80 o
   8  -6   1      415.49      375.91    118.29 o
   9  -6   1       84.85      -69.77    123.26 o
  -9  -5   1       22.84       32.21     84.28 o
  -8  -5   1      778.40      763.26     81.04 o
  -7  -5   1       19.06       40.91     71.69 o
  -6  -5   1      560.05      644.27     63.15 o
  -5  -5   1      394.84      415.88     59.39 o
  -4  -5   1     1577.79     1443.53    117.05 o
  -3  -5   1      542.70      484.19     67.53 o
  -2  -5   1       64.12       82.82     62.96 o
  -1  -5   1      357.62      332.85     84.16 o
   0  -5   1      503.35      444.21     91.43 o
   1  -5   1     2237.01     2254.42    131.98 o
   2  -5   1     1228.84     1260.41    121.44 o
   3  -5   1      102.02      135.70    106.45 o
   4  -5   1     3527.31     3489.78    130.41 o
   5  -5   1       72.11      174.56    104.11 o
   6  -5   1       26.38      103.78    104.07 o
   7  -5   1      317.45      389.53    112.67 o
   8  -5   1       35.88        9.25    113.68 o
   9  -5   1       40.40       77.00    119.70 o
 -10  -4   1       12.80       34.73     87.99 o
  -9  -4   1        3.05       36.47     83.48 o
  -8  -4   1     1099.50     1181.78     85.68 o
  -7  -4   1       99.94      123.21     72.27 o
  -6  -4   1      215.92      252.69     57.38 o
  -5  -4   1       97.65       97.07     57.28 o
  -4  -4   1       76.75       88.74     57.66 o
  -3  -4   1        1.32       -7.21     56.31 o
  -2  -4   1     1356.21     1381.46     78.86 o
  -1  -4   1        2.47        8.58     71.77 o
   0  -4   1    16532.44    15662.94   1208.98 o
   1  -4   1        1.83       46.66    128.55 o
   3  -4   1      698.48      818.04    117.28 o
   4  -4   1      440.83      416.07    110.69 o
   5  -4   1      569.94      588.55     86.77 o
   6  -4   1       25.41       24.39     81.07 o
   7  -4   1      246.31      324.21     86.88 o
   8  -4   1     1188.36     1094.22     87.83 o
   9  -4   1      197.26       73.57    117.00 o
  10  -4   1       18.04      -18.22    118.81 o
 -10  -3   1       58.43      103.24     83.17 o
  -9  -3   1        0.33      -17.75     78.39 o
  -8  -3   1      259.56      354.62     72.25 o
  -7  -3   1     1113.88     1083.95     80.91 o
  -6  -3   1       29.45       40.59     58.75 o
  -5  -3   1       79.52       59.76     52.00 o
  -4  -3   1     3765.29     3509.67     76.17 o
  -3  -3   1     1831.75     1935.05     71.43 o
  -2  -3   1     6384.42     6179.15    104.51 o
  -1  -3   1        0.30       28.30     67.86 o
   0  -3   1      412.17      344.15     97.64 o
   1  -3   1      864.90      786.28    151.90 o
   3  -3   1        0.30      -22.62     99.89 o
   4  -3   1     9703.90     9743.22    529.11 o
   5  -3   1      113.52      132.83     82.72 o
   6  -3   1      610.84      612.27     84.18 o
   7  -3   1      358.85      335.67     78.94 o
   8  -3   1       39.06       30.99     76.65 o
   9  -3   1       49.07      114.81     86.76 o
  10  -3   1      257.39      255.20    117.24 o
 -10  -2   1      144.73      160.54     80.79 o
  -9  -2   1      308.34      330.63     76.82 o
  -8  -2   1      378.82      454.87     71.97 o
  -7  -2   1      142.69      135.32     73.35 o
  -6  -2   1     1902.63     1812.63     79.69 o
  -5  -2   1        7.32       45.46     52.53 o
  -4  -2   1      543.38      470.59     67.96 o
  -3  -2   1     4736.59     4148.18    208.30 o
  -2  -2   1     3656.01     3602.93    113.77 o
  -1  -2   1      332.20      375.70     85.37 o
   0  -2   1     7517.63     7529.36    302.73 o
   1  -2   1     1359.16     1628.52    190.80 o
   3  -2   1      661.20      588.42    108.78 o
   4  -2   1     5976.13     5994.93    123.39 o
   5  -2   1      215.70      147.58     79.75 o
   6  -2   1     3866.16     3749.40    103.42 o
   7  -2   1      195.88      179.50     84.94 o
   8  -2   1      146.05      230.48     85.89 o
   9  -2   1      448.68      480.35     81.83 o
  10  -2   1      121.98      195.98    119.74 o
 -10  -1   1       57.43      139.82     75.19 o
  -9  -1   1      202.14      243.19     70.71 o
  -8  -1   1       72.73      107.92     71.27 o
  -7  -1   1     1613.45     1637.91    118.13 o
  -6  -1   1     3440.28     3446.75    105.06 o
  -5  -1   1     1482.48     1382.27     74.40 o
  -4  -1   1     1391.52     1422.21     92.34 o
  -3  -1   1      203.20      157.92     86.73 o
  -2  -1   1     1694.49     1694.06    156.44 o
  -1  -1   1    26814.70    26242.96    555.34 o
   0  -1   1     2452.01     3018.71    171.90 o
   1  -1   1     1946.11     2063.05    235.93 o
   2  -1   1     6485.96     5765.05    326.00 o
   3  -1   1      461.35      403.33    113.24 o
   4  -1   1     1366.61     1236.01     93.81 o
   5  -1   1       30.31       94.64     85.95 o
   6  -1   1      220.88      200.57     80.70 o
   7  -1   1      162.77      194.24    107.99 o
   8  -1   1       51.09       82.17    106.53 o
   9  -1   1      253.77      225.04     76.29 o
  10  -1   1     1722.22     1645.75    115.02 o
  11  -1   1       38.09       45.97    122.33 o
 -10   0   1      482.92      458.23     71.31 o
  -9   0   1      523.62      594.29     72.63 o
  -8   0   1        0.15       12.62     67.59 o
  -7   0   1      390.42      405.07     78.92 o
  -6   0   1      110.71      133.23     76.96 o
  -5   0   1     2448.01     2329.26     93.15 o
  -4   0   1        6.70       66.85    101.25 o
  -3   0   1       46.08       83.17    121.37 o
  -2   0   1     7875.61     7790.28    299.15 o
  -1   0   1     5005.96     5882.24    196.27 o
   1   0   1      105.15      147.79    154.67 o
   2   0   1      177.24      207.54    147.13 o
   3   0   1      607.36      566.41     97.98 o
   4   0   1       88.73      126.88     73.89 o
   5   0   1       45.44       80.31     70.23 o
   6   0   1     4572.43     4639.00    113.52 o
   7   0   1       57.88       98.54     59.38 o
   8   0   1      407.08      449.69     80.17 o
   9   0   1       18.16      -18.57     84.58 o
  10   0   1      569.26      531.20     90.24 o
  11   0   1      370.67      413.27    146.35 o
 -10   1   1       90.32       74.17    116.95 o
  -9   1   1     1905.53     2086.31     91.80 o
  -8   1   1      207.11      307.46     67.51 o
  -7   1   1      147.21      173.90     62.55 o
  -6   1   1     1918.18     1850.88     89.06 o
  -5   1   1     1077.69     1087.52     69.15 o
  -4   1   1     2956.65     3013.11     83.63 o
  -3   1   1     6090.93     6232.29    112.19 o
  -2   1   1      451.92      471.92    134.55 o
  -1   1   1    25603.26    26693.88    591.38 o
   0   1   1     3096.20     3498.86    186.26 o
   2   1   1    15882.73    15645.58    320.13 o
   3   1   1      254.46      234.15     91.96 o
   4   1   1      154.50      108.92     62.47 o
   5   1   1      440.97      357.57     57.15 o
   6   1   1     2504.58     2438.69     68.51 o
   7   1   1     3036.29     2947.29    109.27 o
   8   1   1     1173.62     1186.24     73.45 o
   9   1   1       33.00       40.47     88.78 o
  10   1   1      248.62      303.46     90.64 o
  11   1   1       70.32       88.57     95.97 o
 -10   2   1       24.63       58.18     82.50 o
  -9   2   1       74.25      153.06     79.56 o
  -8   2   1        5.65       29.36     62.58 o
  -7   2   1       19.34      -24.48     62.10 o
  -6   2   1       14.28       42.36     64.35 o
  -5   2   1    11901.64    12024.53    241.43 o
  -4   2   1     9872.15     9987.90    295.48 o
  -3   2   1    12861.56    13056.38    150.55 o
  -2   2   1     5166.62     5697.86    141.37 o
  -1   2   1    12711.62    12461.33    788.30 o
   0   2   1      875.27      889.65    145.32 o
   1   2   1    24589.84    24764.63    433.97 o
   2   2   1      234.51      225.86    141.79 o
   3   2   1     4222.99     3807.67    135.61 o
   4   2   1     6376.10     5788.90    130.70 o
   5   2   1     1255.28     1102.92     57.76 o
   6   2   1        3.07       44.13     54.04 o
   7   2   1      413.47      448.73     61.47 o
   8   2   1       62.34       80.55     65.53 o
   9   2   1       40.79      119.12     69.22 o
  10   2   1       95.94       55.78     90.77 o
  11   2   1       50.30       62.21    162.12 o
 -10   3   1       56.85       58.36     84.17 o
  -9   3   1      390.14      442.29     82.34 o
  -8   3   1        5.09       68.44     85.28 o
  -7   3   1     2146.51     2185.83     90.19 o
  -6   3   1      560.93      553.09     63.36 o
  -5   3   1     1581.65     1547.37     67.99 o
  -4   3   1     1133.09     1278.79     77.25 o
  -3   3   1     8860.37     8194.27    866.11 o
  -2   3   1       99.68       69.96     80.71 o
  -1   3   1      850.22      859.73    155.82 o
   0   3   1     4914.19     4613.11    189.03 o
   1   3   1     4817.28     4639.50    178.40 o
   2   3   1     1871.37     2057.46    126.14 o
   3   3   1     4049.21     3894.33     91.80 o
   4   3   1      379.56      361.98     72.38 o
   5   3   1     6604.27     5917.39    187.94 o
   6   3   1       39.59       69.56     55.12 o
   7   3   1       15.94       66.80     63.61 o
   8   3   1      407.33      441.81     59.42 o
   9   3   1      207.70      196.92     73.96 o
  10   3   1       25.70       78.24    100.78 o
 -10   4   1       61.60       67.16     93.06 o
  -9   4   1      278.55      243.52     81.98 o
  -8   4   1      312.08      369.00     84.69 o
  -7   4   1     2197.25     2143.48     91.28 o
  -6   4   1      233.78      272.66     78.89 o
  -5   4   1        0.93      -38.68     62.64 o
  -4   4   1     2679.39     2808.52    180.58 o
  -3   4   1      910.56      873.02    122.09 o
  -2   4   1      220.67      254.59    125.48 o
  -1   4   1      123.36      117.36    127.58 o
   0   4   1       49.35       28.89    122.45 o
   1   4   1    13454.89    13234.09    190.56 o
   2   4   1     2955.51     2846.34    159.58 o
   3   4   1     1545.82     1447.63    102.86 o
   4   4   1      582.53      452.13     98.44 o
   5   4   1       19.41       69.34     53.81 o
   6   4   1      184.51      194.49     66.03 o
   7   4   1      110.90      143.86     65.16 o
   8   4   1      439.62      491.63     69.63 o
   9   4   1     1631.03     2108.61    319.17 o
  -9   5   1      186.66      136.69     86.25 o
  -8   5   1       43.83       37.88     81.00 o
  -7   5   1        0.57      125.87     84.96 o
  -6   5   1      199.85      261.86     82.44 o
  -5   5   1       85.00      106.07     82.19 o
  -4   5   1       64.63      115.90     86.97 o
  -3   5   1     5656.06     5703.12    138.04 o
  -2   5   1     2391.68     2488.61    126.69 o
  -1   5   1     3711.53     3434.48    139.98 o
   0   5   1      597.98      578.78     92.39 o
   1   5   1      437.56      405.20     79.44 o
   2   5   1      567.15      520.79     96.13 o
   3   5   1        1.37      -15.83     85.34 o
   4   5   1      118.53      194.70     85.42 o
   5   5   1     3046.06     3098.10    163.60 o
   6   5   1      109.06      196.32     91.43 o
   7   5   1     1942.48     1966.08    166.61 o
   8   5   1        0.31      -48.18    100.77 o
   9   5   1      431.31      521.67    119.82 o
  -9   6   1       95.61      141.03     96.71 o
  -8   6   1       70.59       72.84     88.99 o
  -7   6   1      435.70      468.69     89.51 o
  -6   6   1      166.11      101.59     69.52 o
  -5   6   1      643.29      658.12     93.89 o
  -4   6   1       32.10       39.22     88.86 o
  -3   6   1     2181.09     2190.19    121.60 o
  -2   6   1     2809.18     2808.09    125.12 o
  -1   6   1     2943.15     2886.56    226.38 o
   0   6   1      459.68      464.54     70.25 o
   1   6   1     2648.28     2474.78     94.51 o
   2   6   1       77.88      108.85     77.22 o
   3   6   1     1051.56      976.43     86.74 o
   4   6   1      312.46      306.54     85.25 o
   5   6   1      831.86      703.04     74.27 o
   6   6   1        1.89       24.39     70.85 o
   7   6   1     1507.66     1521.83     83.39 o
   8   6   1       28.42      145.03    112.11 o
   9   6   1        1.04      -31.19    114.85 o
  -8   7   1       55.65      110.49     93.79 o
  -7   7   1      144.60      165.63     90.26 o
  -6   7   1      308.36      328.46     93.58 o
  -5   7   1     1580.24     1740.76    106.50 o
  -4   7   1      100.33      164.21     93.16 o
  -3   7   1        7.69      143.50    107.66 o
  -2   7   1      221.82      236.22     92.14 o
  -1   7   1      493.44      433.34     86.29 o
   0   7   1     1330.32     1276.68     69.81 o
   1   7   1      277.50      215.43     64.13 o
   2   7   1      253.05      271.54     61.40 o
   3   7   1     4064.88     4091.24     99.18 o
   4   7   1      672.48      804.03     96.97 o
   5   7   1       13.02       40.05     90.25 o
   6   7   1       34.44      133.37     94.20 o
   7   7   1      190.34      198.74     99.37 o
   8   7   1        4.59       25.95    102.75 o
   9   7   1       18.55       89.69    118.45 o
  -7   8   1       67.34       62.42    119.90 o
  -6   8   1      140.75      201.71    115.62 o
  -5   8   1        0.91       37.77    113.56 o
  -4   8   1      728.29      763.70    118.17 o
  -3   8   1        0.18       57.45    111.70 o
  -2   8   1       57.07       82.29     71.05 o
  -1   8   1     1396.60     1448.31     96.39 o
   0   8   1      254.93      259.50     68.32 o
   1   8   1      650.16      714.01     63.24 o
   2   8   1       22.91       36.66     58.85 o
   3   8   1      114.25      123.63     64.17 o
   4   8   1     1122.87     1123.71     68.57 o
   5   8   1        8.59       26.80     72.97 o
   6   8   1       63.16       49.25     82.95 o
   7   8   1      884.65      959.59     93.25 o
   8   8   1       43.08      -22.99    102.76 o
  -6   9   1      205.76      201.59    124.47 o
  -5   9   1      597.80      662.02    120.95 o
  -4   9   1      267.04      366.05     84.17 o
  -3   9   1      179.70      206.00     81.09 o
  -2   9   1        0.91      -32.81     92.63 o
  -1   9   1      104.58      140.56     71.72 o
   0   9   1     1883.53     1836.27     79.18 o
   1   9   1       97.92      176.83     65.38 o
   2   9   1      557.23      591.78     68.94 o
   3   9   1     1053.04     1088.51     71.92 o
   4   9   1        1.70       12.60     67.01 o
   5   9   1      122.33      183.93     68.12 o
   6   9   1       23.05       25.60     80.79 o
  -4  10   1      202.38      269.35     86.75 o
  -3  10   1       63.24       86.85    111.66 o
  -2  10   1      173.14      109.03     83.25 o
  -1  10   1      317.33      284.85     83.36 o
   0  10   1       89.32      116.04     70.06 o
   1  10   1       65.14      108.81     68.48 o
   2  10   1       68.29       82.58     68.62 o
   3  10   1      196.42      149.30     70.17 o
   4  10   1      300.13      284.58     77.79 o
   5  10   1      352.99      281.53     77.65 o
   0  11   1      266.90      256.73     86.73 o
   1  11   1      435.41      389.78     97.40 o
  -2 -10   2       23.88      168.22    127.34 o
  -1 -10   2        3.73      -71.83    126.73 o
   0 -10   2       22.22      -28.39     86.04 o
   1 -10   2       61.29        1.91     85.08 o
   2 -10   2      631.07      616.69     88.21 o
  -5  -9   2        4.49      -25.09    139.54 o
  -4  -9   2      257.53      263.20    129.12 o
  -3  -9   2      120.98       58.01    127.26 o
  -2  -9   2       80.75      126.81    118.69 o
  -1  -9   2      216.06      144.75    119.86 o
   0  -9   2      679.56      693.00    122.81 o
   1  -9   2       32.19       85.32     92.25 o
   2  -9   2      273.54      335.50     69.11 o
   3  -9   2        0.58       90.84     81.25 o
   4  -9   2     1141.53      974.35     90.55 o
   5  -9   2        4.82      -50.04     85.98 o
  -6  -8   2        5.04      150.08    160.50 o
  -5  -8   2       25.02       21.73    131.86 o
  -4  -8   2      835.46      595.36    131.42 o
  -3  -8   2        0.89       58.94    116.23 o
  -2  -8   2      185.39      278.03    115.58 o
  -1  -8   2      644.16      688.07    121.44 o
   0  -8   2     1370.32     1312.60     97.56 o
   1  -8   2      306.42      313.66    121.36 o
   2  -8   2       91.10      163.21     78.74 o
   3  -8   2      234.82      334.07     84.23 o
   4  -8   2      129.08      219.47     81.82 o
   5  -8   2        5.86       13.26     67.20 o
   6  -8   2        0.90       55.63     83.44 o
  -8  -7   2        5.55      -13.64     82.72 o
  -7  -7   2      317.44      350.41     70.28 o
  -6  -7   2       58.75       78.46     78.14 o
  -5  -7   2        0.22       61.73     92.33 o
  -4  -7   2     1611.56     1814.22    254.29 o
  -3  -7   2     1149.51     1125.15    127.26 o
  -2  -7   2      231.33      196.94    115.02 o
  -1  -7   2       55.05      158.36    108.75 o
   0  -7   2      188.51      252.57    115.90 o
   1  -7   2      357.33      481.43    109.44 o
   2  -7   2       74.87       38.74    107.87 o
   3  -7   2       45.04      150.65     77.27 o
   4  -7   2     2192.79     2257.14     89.03 o
   5  -7   2       51.53       35.54     80.88 o
   6  -7   2     1364.62     1378.11     88.93 o
   7  -7   2      189.07       58.15     80.88 o
   8  -7   2      266.69      249.78     87.09 o
  -8  -6   2      202.28      198.97     79.52 o
  -7  -6   2        0.82        9.08     75.83 o
  -6  -6   2        3.67        3.41     71.49 o
  -5  -6   2        0.01      -26.68     66.84 o
  -4  -6   2        3.29       -2.16     84.14 o
  -3  -6   2     1165.36     1276.70     69.25 o
  -2  -6   2     1102.97     1160.16     91.75 o
  -1  -6   2      824.21      931.44    117.68 o
   0  -6   2      718.83      717.08    113.32 o
   1  -6   2       36.56      -34.26    111.22 o
   2  -6   2     2717.81     2773.39    129.60 o
   3  -6   2      101.40      133.88    110.49 o
   4  -6   2     1951.45     1879.95    267.46 o
   5  -6   2       73.11      161.59     77.92 o
   6  -6   2     1230.87     1331.02     86.39 o
   7  -6   2       23.75       86.60     80.38 o
   8  -6   2      141.79      183.26     85.83 o
  -9  -5   2      140.31      146.34     79.92 o
  -8  -5   2       41.74       87.41     75.38 o
  -7  -5   2      718.77      791.65     79.68 o
  -6  -5   2      656.26      716.25     78.03 o
  -5  -5   2       95.55      137.32     70.51 o
  -4  -5   2       88.48      134.50     64.60 o
  -3  -5   2       81.93       80.92     77.82 o
  -2  -5   2     1892.77     1882.92     74.25 o
  -1  -5   2     3916.67     3874.25    108.72 o
   0  -5   2      260.68      346.46    108.92 o
   1  -5   2       44.53       90.82    114.17 o
   2  -5   2     6508.14     6540.71    151.94 o
   3  -5   2      123.88      118.65     79.59 o
   4  -5   2       59.31       92.03     76.93 o
   5  -5   2        1.10       85.65     77.33 o
   6  -5   2       26.22       10.23     60.40 o
   7  -5   2      501.65      445.72    119.82 o
   8  -5   2       81.73      174.26     87.52 o
   9  -5   2      162.46      103.79     84.58 o
  -9  -4   2      612.45      718.88     83.76 o
  -8  -4   2        6.08       -8.20     75.21 o
  -7  -4   2      125.63      161.80     70.43 o
  -6  -4   2        0.87        3.67     65.99 o
  -5  -4   2     2306.15     2340.81    135.68 o
  -4  -4   2      195.79      156.99     65.35 o
  -3  -4   2      213.35      220.02     86.18 o
  -2  -4   2     2576.45     2271.59     77.79 o
  -1  -4   2      650.29      515.58     72.82 o
   0  -4   2      316.09      297.93    102.43 o
   1  -4   2      469.28      546.03    132.19 o
   2  -4   2      328.29      434.29    122.05 o
   3  -4   2     4753.30     4606.97    143.21 o
   4  -4   2       92.56      106.00     75.63 o
   5  -4   2      219.35      320.40    114.17 o
   6  -4   2     1486.98     1474.04    125.48 o
   7  -4   2      328.32      462.89    113.12 o
   8  -4   2      125.36      185.19    113.97 o
   9  -4   2        6.19       54.86    120.15 o
  10  -4   2       48.17       73.36    122.09 o
 -10  -3   2        0.36       81.29     82.00 o
  -9  -3   2      753.31      809.55    124.97 o
  -8  -3   2        8.42       33.03     67.32 o
  -7  -3   2      668.97      840.67     78.92 o
  -6  -3   2      368.83      338.42     76.25 o
  -5  -3   2       32.33       29.13     65.32 o
  -4  -3   2      268.49      328.66     78.19 o
  -3  -3   2       18.66       21.18     90.36 o
  -2  -3   2      456.84      441.55     80.08 o
  -1  -3   2     7599.67     7480.92    111.96 o
   0  -3   2       25.39       19.11     82.82 o
   1  -3   2      975.99      903.08    125.03 o
   2  -3   2     6315.97     6435.91    177.23 o
   3  -3   2       70.07      130.08    134.93 o
   4  -3   2     1935.39     2043.54    129.40 o
   5  -3   2      372.57      404.43    108.47 o
   6  -3   2      140.48       62.62    106.61 o
   7  -3   2      571.51      606.23    116.79 o
   8  -3   2      592.11      623.80    114.13 o
   9  -3   2       95.42       90.94    113.36 o
  10  -3   2      227.83      202.12    118.65 o
 -10  -2   2       41.74       79.28     78.94 o
  -9  -2   2        1.41      109.51     72.46 o
  -8  -2   2        6.80       28.07     71.26 o
  -7  -2   2      130.23      179.73     70.34 o
  -6  -2   2       16.13        8.29     68.43 o
  -5  -2   2     6893.81     6992.36    172.54 o
  -4  -2   2     1866.08     1804.19     95.99 o
  -3  -2   2     2629.47     2481.91    110.59 o
  -2  -2   2      894.02      825.50     95.61 o
  -1  -2   2      301.73      357.05    101.41 o
   0  -2   2       13.82       62.60    120.37 o
   1  -2   2     9398.69     9827.67    157.96 o
   2  -2   2     1981.75     1867.01    110.21 o
   3  -2   2      563.82      556.37    103.78 o
   4  -2   2     3480.92     3316.05    289.98 o
   5  -2   2     1751.83     1774.52     93.21 o
   6  -2   2      404.82      444.11     83.20 o
   7  -2   2        6.22       43.63    106.21 o
   8  -2   2      130.68      165.47    109.36 o
   9  -2   2      392.22      379.10    113.20 o
 -10  -1   2       23.98       62.52     71.66 o
  -9  -1   2      209.15      256.34     64.50 o
  -8  -1   2        1.63      -17.73     69.73 o
  -7  -1   2     2587.77     2759.63    137.95 o
  -6  -1   2       45.52      118.79     76.06 o
  -5  -1   2      361.41      352.41     81.79 o
  -4  -1   2       52.44       49.59     98.82 o
  -3  -1   2     6141.65     4918.29    686.46 o
  -2  -1   2      409.03      324.09     87.97 o
  -1  -1   2      997.29     1091.44    162.93 o
   0  -1   2    11115.93    12218.11    231.97 o
   1  -1   2     2936.02     2752.84    196.36 o
   2  -1   2      120.78      143.66    175.01 o
   3  -1   2     1047.18      912.21    174.48 o
   4  -1   2      226.85      289.82    116.63 o
   5  -1   2     7215.74     6819.66    164.63 o
   6  -1   2     1293.40     1309.57     83.46 o
   7  -1   2        0.25       23.26     74.56 o
   8  -1   2      916.85      999.21     89.11 o
   9  -1   2       21.90      125.16    130.37 o
  10  -1   2       17.36       43.27    138.89 o
  11  -1   2       37.37       94.21    116.43 o
 -10   0   2       28.81       15.41     73.75 o
  -9   0   2       49.86       30.78     69.77 o
  -8   0   2        8.59       35.78     77.04 o
  -7   0   2     2547.68     2642.56     90.26 o
  -6   0   2      955.36      926.17     81.38 o
  -5   0   2      279.99      218.53     65.10 o
  -4   0   2      366.58      323.51     72.87 o
  -3   0   2       83.04       54.76     82.01 o
  -2   0   2     1201.63     1423.79    131.70 o
  -1   0   2      470.63      410.96    129.99 o
   0   0   2      726.11      789.45    182.73 o
   1   0   2    34678.32    39532.50    892.09 o
   2   0   2       35.94      112.39    231.97 o
   3   0   2      719.07      727.69    109.35 o
   4   0   2     5698.44     5687.10    130.77 o
   5   0   2       13.41       56.34     69.04 o
   6   0   2      191.06      223.78     69.36 o
   7   0   2       50.89      101.19     60.75 o
   8   0   2       21.53       54.77     60.66 o
   9   0   2     1325.13     1299.82     87.37 o
  10   0   2      120.27      114.13    133.52 o
  11   0   2      150.54      213.10    146.08 o
 -10   1   2      732.01      702.67     90.87 o
  -9   1   2      439.80      482.54     73.25 o
  -8   1   2       30.22       75.05     64.18 o
  -7   1   2      156.82      177.21     63.30 o
  -6   1   2      275.38      307.40     64.91 o
  -5   1   2      354.33      422.23     66.63 o
  -4   1   2      461.02      500.38     63.53 o
  -3   1   2     3064.25     2962.09    113.13 o
  -2   1   2     3699.69     3535.08    340.74 o
  -1   1   2     9902.76     9981.10    729.99 o
   0   1   2     6962.82     7361.88    318.46 o
   1   1   2        2.45       49.40    160.83 o
   2   1   2      965.59      863.63    189.69 o
   3   1   2     1176.99      996.52    111.92 o
   4   1   2      176.76      198.25    102.02 o
   5   1   2     7232.81     7070.63    178.52 o
   6   1   2     1110.66     1128.13     72.75 o
   7   1   2     4209.50     4279.93     88.53 o
   8   1   2       14.52       21.33     67.60 o
   9   1   2       12.72        3.17     69.24 o
  10   1   2       43.37       94.21    135.94 o
  11   1   2      145.28       90.74    171.37 o
 -10   2   2      311.02      315.99     70.56 o
  -9   2   2       31.53      100.95     65.74 o
  -8   2   2      279.94      245.13     64.89 o
  -7   2   2     1753.28     1750.91     81.63 o
  -6   2   2      167.94      197.09     63.20 o
  -5   2   2     3487.61     3319.91    204.14 o
  -4   2   2        6.77        9.07     84.16 o
  -3   2   2     5896.86     6067.76    118.58 o
  -2   2   2     1385.53     1424.09    116.91 o
  -1   2   2       80.78       92.21    104.78 o
   0   2   2     1420.95     1449.17    142.76 o
   1   2   2     7883.46     7920.44    203.29 o
   2   2   2      618.65      505.88    271.72 o
   3   2   2     7929.79     7660.24    188.42 o
   4   2   2     1830.71     1600.44    137.84 o
   5   2   2     1752.87     1707.16    123.36 o
   6   2   2      742.55      855.81     74.15 o
   7   2   2     2416.46     2515.47     91.14 o
   8   2   2      204.62      230.95     90.66 o
   9   2   2      123.66      146.74     90.71 o
  10   2   2      207.87      192.62     96.03 o
  11   2   2        3.93       70.62    183.29 o
 -10   3   2        0.43       25.48     94.53 o
  -9   3   2      386.82      451.31     89.61 o
  -8   3   2       85.39       74.98     65.14 o
  -7   3   2      955.50      980.61     67.77 o
  -6   3   2      951.93      989.58     66.51 o
  -5   3   2    11035.97    11164.08    209.26 o
  -4   3   2     8978.62     8511.72    690.74 o
  -3   3   2        5.74       22.75     90.07 o
  -2   3   2      325.98      308.39     98.01 o
  -1   3   2     4042.73     4074.20    124.64 o
   0   3   2      895.49      758.00    118.82 o
   1   3   2     1377.77     1305.86    170.56 o
   2   3   2     1448.84     1436.67    216.90 o
   3   3   2    11948.73    11144.72    657.02 o
   4   3   2      873.99      759.02     94.61 o
   5   3   2        3.30      -41.37    111.34 o
   6   3   2      171.29      288.28    101.85 o
   7   3   2       46.53       82.09     97.57 o
   8   3   2      201.02      194.00     98.49 o
   9   3   2        5.35       50.13     97.95 o
  10   3   2        4.07      -43.06     88.22 o
 -10   4   2       80.11      120.93     95.06 o
  -9   4   2      940.97      805.61     88.48 o
  -8   4   2     1467.89     1484.63    176.36 o
  -7   4   2      383.78      471.00     69.15 o
  -6   4   2     1694.87     1630.22     63.83 o
  -5   4   2      837.34      807.04     64.05 o
  -4   4   2     5950.90     5527.77    399.12 o
  -3   4   2      803.59      852.75    127.66 o
  -2   4   2        0.76       17.28     71.55 o
  -1   4   2     2267.78     2011.72    100.30 o
   0   4   2     1094.78      999.39    131.34 o
   1   4   2     2534.09     2241.41    139.62 o
   2   4   2     2677.68     2820.64     95.65 o
   3   4   2      499.77      541.54     87.67 o
   4   4   2     2242.41     2121.47    134.05 o
   5   4   2      158.88      157.60    110.37 o
   6   4   2       11.11       60.96    109.36 o
   7   4   2     3504.46     3315.66    103.62 o
   8   4   2      283.24      213.39    114.53 o
   9   4   2      461.63      519.25    116.47 o
  10   4   2        8.08      128.27    113.36 o
  -9   5   2        0.23      -37.28     82.46 o
  -8   5   2     1490.94     1346.10     89.47 o
  -7   5   2       38.43       34.02     84.54 o
  -6   5   2      763.92      694.87     71.19 o
  -5   5   2     1168.71     1116.25     88.41 o
  -4   5   2      736.61      730.17    112.31 o
  -3   5   2      956.19      967.96    111.54 o
  -2   5   2      644.74      623.88    119.22 o
  -1   5   2     1339.07     1250.71    124.71 o
   0   5   2     5959.92     5720.09    151.54 o
   1   5   2     4402.84     4455.32    143.17 o
   2   5   2      624.96      497.39     75.22 o
   3   5   2     1267.23     1189.84     79.38 o
   4   5   2       63.27       65.36     77.99 o
   5   5   2     1622.35     1550.01     89.08 o
   6   5   2      587.47      681.85    110.17 o
   7   5   2     1103.28     1240.65    113.16 o
   8   5   2      715.07      667.03    118.69 o
   9   5   2      715.62      770.69    120.15 o
  10   5   2      101.00      172.06    120.31 o
  -9   6   2       59.15       33.53     96.81 o
  -8   6   2        0.05        3.18     89.08 o
  -7   6   2      105.16      107.46     79.49 o
  -6   6   2        0.75       60.18     69.15 o
  -5   6   2       15.24       44.11     84.53 o
  -4   6   2     1413.49     1386.94    114.77 o
  -3   6   2     2519.13     2181.18     94.17 o
  -2   6   2     3137.07     3094.19    122.81 o
  -1   6   2       26.02      -29.90    105.20 o
   0   6   2      173.25      187.90    104.71 o
   1   6   2     1549.39     1451.69     87.68 o
   2   6   2      650.31      657.95     68.31 o
   3   6   2      338.47      309.39     68.39 o
   4   6   2     1973.02     1909.29     81.60 o
   5   6   2     2299.40     2427.79    148.11 o
   6   6   2     1390.03     1501.06     96.30 o
   7   6   2       14.62      105.68     77.97 o
   8   6   2      660.76      712.44    114.98 o
   9   6   2        0.58      -94.86    114.41 o
  -8   7   2      215.58      228.19    100.89 o
  -7   7   2      436.85      361.24     72.61 o
  -6   7   2      931.05      943.05     93.29 o
  -5   7   2        3.45       28.00     84.96 o
  -4   7   2        3.25       26.02    108.27 o
  -3   7   2      209.48      219.93    109.97 o
  -2   7   2     1676.65     1927.55    118.61 o
  -1   7   2        1.16      112.39    102.57 o
   0   7   2       30.47       97.47     81.79 o
   1   7   2     2210.98     2257.88     76.36 o
   2   7   2     1606.28     1638.04    119.65 o
   3   7   2       72.57       71.14     65.30 o
   4   7   2     1934.11     1908.98     89.34 o
   5   7   2       52.96       68.31     77.92 o
   6   7   2     2295.86     2287.98    121.62 o
   7   7   2      178.15      196.30    113.28 o
   8   7   2       21.37      -28.52    113.97 o
   9   7   2      246.49      261.66    123.86 o
  -7   8   2       37.57       84.19     95.21 o
  -6   8   2     1876.52     1585.00     87.00 o
  -5   8   2      854.05      676.17     76.99 o
  -4   8   2       94.23       82.20     95.37 o
  -3   8   2      283.93      412.11    109.24 o
  -2   8   2      147.70      158.08    109.52 o
  -1   8   2       12.04       46.25     87.08 o
   0   8   2      540.64      541.52     69.11 o
   1   8   2      183.22      193.71     63.22 o
   2   8   2     2691.30     2876.58     84.75 o
   3   8   2        2.95       28.51     73.33 o
   4   8   2      817.80      878.47     72.72 o
   5   8   2      416.59      546.52     76.58 o
   6   8   2       17.44       19.40     84.07 o
   7   8   2       62.51      149.86     92.19 o
   8   8   2        0.16       74.21    123.22 o
  -6   9   2        7.22       57.29     86.94 o
  -5   9   2       30.31       36.40    118.85 o
  -4   9   2        2.48      113.60    112.55 o
  -3   9   2        1.02       30.73     99.17 o
  -2   9   2     1063.42     1106.59    101.75 o
  -1   9   2      106.05      123.00     60.83 o
   0   9   2     1116.40     1213.84     72.95 o
   1   9   2      163.29      181.32     65.50 o
   2   9   2       80.15      119.52     64.32 o
   3   9   2      193.01      229.98     76.08 o
   4   9   2       19.90       67.32     67.21 o
   5   9   2        2.95       17.93     75.74 o
   6   9   2      550.13      616.71     87.64 o
   7   9   2      162.39      162.32     94.90 o
  -4  10   2      531.25      488.46    123.62 o
  -3  10   2       25.76       95.50     81.51 o
  -2  10   2        2.03       22.45     77.64 o
  -1  10   2      276.80      315.41     73.89 o
   0  10   2      798.50      839.89     76.36 o
   1  10   2       58.24       56.11     63.96 o
   2  10   2      363.85      384.58     80.60 o
   3  10   2      193.45      215.75     68.90 o
   4  10   2      905.74      935.02     95.68 o
   5  10   2        0.60       20.74     73.34 o
  -1  11   2       67.18        1.51     81.68 o
   0  11   2      239.82      263.92     78.12 o
   1  11   2       82.96       19.20     73.54 o
   2  11   2      101.69       80.65     73.00 o
  -1 -10   3       41.37      -18.18    125.56 o
   0 -10   3      379.07      361.45    131.70 o
   1 -10   3       41.71       66.37     87.07 o
  -4  -9   3       40.91       39.95    164.18 o
  -3  -9   3       16.37       71.91    121.08 o
  -2  -9   3       66.42      101.24    120.91 o
  -1  -9   3        2.99       98.41    120.99 o
   0  -9   3      553.82      498.44    122.49 o
   1  -9   3      466.56      307.44     91.87 o
   2  -9   3     1270.91     1130.73    133.15 o
   3  -9   3       81.25      105.18     94.11 o
   4  -9   3        0.13      -41.37     88.20 o
  -6  -8   3       25.98       81.01     97.50 o
  -5  -8   3      251.21      258.55    163.90 o
  -4  -8   3      101.55      205.91    130.21 o
  -3  -8   3      129.39       90.90    148.55 o
  -2  -8   3      758.43      634.26    128.75 o
  -1  -8   3      378.60      425.72    122.17 o
   0  -8   3      292.48      206.92    114.61 o
   1  -8   3       75.90      107.02    114.49 o
   2  -8   3       14.56      123.14    113.56 o
   3  -8   3     1341.26     1356.74     88.98 o
   4  -8   3        1.21       27.68     82.67 o
   5  -8   3       88.02       72.01     84.30 o
   6  -8   3     1220.68     1103.99     93.41 o
  -7  -7   3       52.35       93.13     76.56 o
  -6  -7   3       92.82       98.80     70.65 o
  -5  -7   3      228.33      244.46     73.08 o
  -4  -7   3      419.60      391.20     77.79 o
  -3  -7   3      171.40      219.73     81.21 o
  -2  -7   3        9.63       41.63     87.19 o
  -1  -7   3      931.82      996.32    125.92 o
   0  -7   3      364.85      401.44    115.06 o
   1  -7   3      406.86      320.04     84.88 o
   2  -7   3     1116.01     1017.65     91.30 o
   3  -7   3        9.72       -3.47    110.81 o
   4  -7   3      629.89      723.28     81.46 o
   5  -7   3       72.91      170.90     78.31 o
   6  -7   3      444.29      367.69     83.38 o
   7  -7   3      507.95      510.77     87.41 o
  -8  -6   3       29.79        4.39     75.64 o
  -7  -6   3        0.25       81.72     73.19 o
  -6  -6   3      138.50      207.50     74.09 o
  -5  -6   3     1239.67     1287.82     80.53 o
  -4  -6   3      797.20      790.72     99.18 o
  -3  -6   3     3441.78     3502.26    126.80 o
  -2  -6   3      180.46      228.48     68.98 o
  -1  -6   3       27.44       22.29     76.14 o
   0  -6   3       42.43      -14.54    110.13 o
   1  -6   3      542.84      557.91     85.04 o
   2  -6   3      400.95      517.55    117.48 o
   3  -6   3     2213.05     2044.47     95.83 o
   4  -6   3      850.88      849.43    117.96 o
   5  -6   3      172.70      187.91     79.17 o
   6  -6   3      251.38      196.73     80.56 o
   7  -6   3       18.54        4.38     81.42 o
   8  -6   3      100.63      147.40     86.55 o
  -9  -5   3       51.86      117.05     65.49 o
  -8  -5   3      254.69      188.24     74.09 o
  -7  -5   3      711.82      854.97    101.20 o
  -6  -5   3        3.63       47.12     68.85 o
  -5  -5   3       80.21      122.81     69.29 o
  -4  -5   3       29.71       50.95     85.03 o
  -3  -5   3     1209.63     1319.13     71.26 o
  -2  -5   3       11.43       47.12     63.40 o
  -1  -5   3      352.02      334.65     64.57 o
   0  -5   3     1279.49     1200.64     92.17 o
   1  -5   3     2955.50     2949.77    128.55 o
   2  -5   3        0.23      -24.48    112.87 o
   3  -5   3     1549.98     1608.08    121.60 o
   4  -5   3       15.30      110.69    109.56 o
   5  -5   3     1627.70     1616.10    126.09 o
   6  -5   3       35.52       66.04     76.62 o
   7  -5   3        1.89      -41.61     81.16 o
   8  -5   3     1639.09     1634.63     89.67 o
   9  -5   3      228.07      255.90     85.76 o
  -9  -4   3       40.66       49.58     81.15 o
  -8  -4   3       41.92       81.06     79.21 o
  -7  -4   3      981.21     1089.43    113.97 o
  -6  -4   3      144.10      186.81     67.15 o
  -5  -4   3       25.25       32.11     89.87 o
  -4  -4   3       12.40       63.26     80.09 o
  -3  -4   3      653.04      640.44     69.60 o
  -2  -4   3      384.31      380.37     67.58 o
  -1  -4   3     2314.70     2419.64     80.88 o
   0  -4   3       34.25       71.94     61.50 o
   1  -4   3     8446.62     8179.10    367.75 o
   2  -4   3      154.21      233.71     81.97 o
   3  -4   3      719.07      672.64    119.94 o
   4  -4   3     1558.13     1572.21    119.42 o
   5  -4   3      143.59      117.86     75.03 o
   6  -4   3      297.36      285.18     79.17 o
   7  -4   3       22.63      -33.89     81.22 o
   8  -4   3      229.78      237.38     83.60 o
   9  -4   3     1880.26     1922.19    132.65 o
  10  -4   3       81.86      141.94     86.44 o
 -10  -3   3       85.00       76.49     82.41 o
  -9  -3   3      192.47      241.01     80.15 o
  -8  -3   3       14.97       38.85     67.65 o
  -7  -3   3      339.57      367.48     77.98 o
  -6  -3   3      866.69      858.35     72.15 o
  -5  -3   3      408.14      380.10     82.45 o
  -4  -3   3      406.92      375.85     67.96 o
  -3  -3   3     7265.80     7041.93    111.18 o
  -2  -3   3      304.22      284.47     72.37 o
  -1  -3   3     4738.58     4660.07    104.96 o
   0  -3   3     1155.44     1180.19     93.73 o
   1  -3   3      377.10      402.52     93.73 o
   2  -3   3       12.82       61.37    129.48 o
   3  -3   3      719.23      660.30    105.80 o
   4  -3   3       10.40       20.92     89.87 o
   5  -3   3     2017.69     2068.29     81.94 o
   6  -3   3      472.41      581.24    114.17 o
   7  -3   3      600.91      582.02     76.62 o
   8  -3   3      114.33      137.59     79.27 o
   9  -3   3       21.82      -13.58     79.88 o
  10  -3   3        7.92       82.71     90.47 o
 -10  -2   3      271.41      237.26     67.02 o
  -9  -2   3       21.87       70.19     62.25 o
  -8  -2   3     1119.21     1080.03    126.48 o
  -7  -2   3     1201.56     1152.41     92.98 o
  -6  -2   3       55.72      119.41     79.06 o
  -5  -2   3     2476.27     2473.59     92.79 o
  -4  -2   3     2128.95     2203.60     96.19 o
  -3  -2   3        2.52       35.62     76.65 o
  -2  -2   3      174.85      130.25     78.78 o
  -1  -2   3      746.62      631.53     88.78 o
   0  -2   3       88.93       81.90     85.76 o
   1  -2   3       14.74       75.12    105.76 o
   2  -2   3        5.15       43.24     80.42 o
   3  -2   3     2153.31     2063.58    121.36 o
   4  -2   3      171.57      245.97     88.08 o
   5  -2   3     2172.32     2278.44     84.06 o
   6  -2   3      113.46      158.04     62.50 o
   7  -2   3      713.93      742.74     64.49 o
   8  -2   3        3.43      102.81     77.42 o
   9  -2   3      244.86      393.61    116.55 o
  10  -2   3      283.69      342.74    121.12 o
 -10  -1   3        1.72       29.66     71.17 o
  -9  -1   3      110.88      115.31     57.78 o
  -8  -1   3      646.72      658.04     84.20 o
  -7  -1   3      219.12      262.79     79.49 o
  -6  -1   3      490.42      513.84     79.66 o
  -5  -1   3     2088.47     2095.82     74.88 o
  -4  -1   3     2031.93     1935.87     81.97 o
  -3  -1   3      789.91      851.15     80.49 o
  -2  -1   3      293.11      331.29    114.96 o
  -1  -1   3     1283.13     1168.32    138.11 o
   0  -1   3       55.01      110.75    133.25 o
   1  -1   3     1953.03     2220.16    133.94 o
   2  -1   3     2198.97     2277.33    122.75 o
   3  -1   3     6019.61     5757.86    178.48 o
   4  -1   3      609.13      558.51    105.54 o
   5  -1   3       52.12       56.32    135.78 o
   6  -1   3      436.34      395.55    108.75 o
   7  -1   3      286.15      254.80    105.68 o
   8  -1   3      428.32      455.97     87.13 o
   9  -1   3       40.10       97.17     63.26 o
  10  -1   3       10.65       10.70     85.90 o
  11  -1   3     1035.83      882.88     96.64 o
 -10   0   3      118.70      121.51     85.64 o
  -9   0   3      730.01      717.47     85.05 o
  -8   0   3      860.02      889.32     72.52 o
  -7   0   3      162.65      227.47     63.25 o
  -6   0   3     1245.83     1249.52     73.50 o
  -5   0   3      410.97      470.96     68.27 o
  -4   0   3     3811.52     3947.54     86.69 o
  -3   0   3        2.15       50.91     92.07 o
  -2   0   3     3177.66     3246.40    130.17 o
  -1   0   3     2803.35     2654.99    153.09 o
   0   0   3     7914.10     6634.84    160.55 o
   1   0   3      245.59      173.93    145.71 o
   2   0   3     4015.01     4030.20    155.88 o
   3   0   3     4410.37     4608.10    209.63 o
   4   0   3      997.39      973.92     98.00 o
   5   0   3        0.62       15.07     67.90 o
   6   0   3      488.45      569.20     72.95 o
   7   0   3     3690.93     3725.27    102.76 o
   8   0   3       44.40      139.62     75.47 o
   9   0   3      705.69      760.92     76.89 o
  10   0   3       80.79      127.52     67.77 o
  11   0   3      132.21      157.40    103.14 o
 -10   1   3      247.84      182.28     70.92 o
  -9   1   3        3.62       77.91     58.91 o
  -8   1   3     1547.85     1660.32     72.83 o
  -7   1   3       51.35       88.37     64.37 o
  -6   1   3      667.61      666.19     65.84 o
  -5   1   3     2014.87     2009.78    106.80 o
  -4   1   3      930.20      959.36     86.48 o
  -3   1   3      883.78      920.29     95.77 o
  -2   1   3        9.57       37.87    109.36 o
  -1   1   3      122.60      114.57    110.15 o
   0   1   3     9831.07     9638.72    758.45 o
   1   1   3    13143.38    12324.40    727.79 o
   2   1   3       44.01       29.02    152.12 o
   3   1   3     3690.89     3435.20    220.86 o
   4   1   3        6.22       23.65     82.08 o
   5   1   3     2598.58     2387.83     86.07 o
   6   1   3      604.48      633.18     75.60 o
   7   1   3     1113.13     1142.48     75.82 o
   8   1   3      170.51      162.56     71.02 o
   9   1   3       60.73       19.34     70.90 o
  10   1   3        0.91       12.83     76.30 o
  11   1   3      328.96      296.90    124.63 o
 -10   2   3      473.99      441.29     71.18 o
  -9   2   3      123.48      186.13     66.90 o
  -8   2   3       16.55       90.68     63.70 o
  -7   2   3      143.79      193.69     68.67 o
  -6   2   3     1360.25     1382.35     65.79 o
  -5   2   3      338.92      363.36     64.80 o
  -4   2   3     4789.92     4853.47    105.30 o
  -3   2   3     4982.60     5147.07    114.35 o
  -2   2   3     1979.42     1688.64    114.61 o
  -1   2   3     1771.67     1907.35    124.73 o
   0   2   3      458.23      456.50    127.13 o
   1   2   3     4734.11     4345.21    223.24 o
   2   2   3      586.69      557.84    165.63 o
   3   2   3     1438.83     1252.69    297.62 o
   4   2   3     1416.81     1302.70    129.03 o
   5   2   3     2998.06     2858.51    108.11 o
   6   2   3     1941.94     1981.92     92.72 o
   7   2   3       91.12       97.53     76.29 o
   8   2   3       83.86      134.75     76.63 o
   9   2   3      880.98      865.49     85.96 o
  10   2   3      271.37      263.86     86.10 o
  11   2   3      122.78      256.65    118.45 o
 -10   3   3       68.71       64.54     70.46 o
  -9   3   3       50.36      104.74     66.30 o
  -8   3   3      373.38      397.82     66.15 o
  -7   3   3       10.52       64.41     67.96 o
  -6   3   3     3257.99     3136.84     80.89 o
  -5   3   3      108.76       77.55     76.50 o
  -4   3   3      363.88      427.91     83.55 o
  -3   3   3        5.45        7.11     73.10 o
  -2   3   3      695.08      768.17     98.26 o
  -1   3   3     1555.13     1695.52    107.83 o
   0   3   3      470.27      488.44    109.78 o
   1   3   3     2655.33     2381.15    162.18 o
   2   3   3     4528.64     4227.25    154.71 o
   3   3   3      602.83      615.72    308.73 o
   4   3   3     1391.58     1153.87     96.63 o
   5   3   3      749.56      728.76     84.80 o
   6   3   3     4459.00     4723.48    134.81 o
   7   3   3       63.08       29.49     75.30 o
   8   3   3        0.21       95.42    106.37 o
   9   3   3      602.16      746.86    114.05 o
  10   3   3      293.99      295.56    116.95 o
  11   3   3       73.15      121.32    125.28 o
  -9   4   3        1.65       53.29     65.96 o
  -8   4   3     1488.10     1211.28     64.36 o
  -7   4   3        5.45       12.15     63.89 o
  -6   4   3     2424.60     2433.03     88.37 o
  -5   4   3      664.38      625.81     80.51 o
  -4   4   3       16.22       77.55     76.51 o
  -3   4   3     1768.70     1686.48    242.54 o
  -2   4   3     1693.25     1784.90     97.59 o
  -1   4   3      201.05      305.37     87.43 o
   0   4   3       48.38      156.00     86.93 o
   1   4   3      541.90      567.21    100.13 o
   2   4   3    10698.31     9922.30    242.15 o
   3   4   3      754.66      679.11     90.04 o
   4   4   3     3530.70     3431.00    134.49 o
   5   4   3     4339.96     4339.73    133.88 o
   6   4   3      120.50      100.19     78.17 o
   7   4   3       20.84       44.03    110.53 o
   8   4   3       32.80      116.07    110.45 o
   9   4   3       12.55       29.65    108.55 o
  10   4   3      273.82      282.19     85.65 o
  -9   5   3      631.19      496.27     89.16 o
  -8   5   3      854.07      903.92     92.83 o
  -7   5   3      333.50      332.47     69.11 o
  -6   5   3        0.57       -6.63     66.55 o
  -5   5   3      480.53      553.77     79.24 o
  -4   5   3        0.49       21.94     64.72 o
  -3   5   3        0.39        7.12     62.88 o
  -2   5   3     7528.12     7490.60    111.24 o
  -1   5   3     3995.10     3931.12    139.23 o
   0   5   3     3906.34     3735.33    138.57 o
   1   5   3      500.00      515.57    138.81 o
   2   5   3       29.95       47.35    135.05 o
   3   5   3      209.32      185.19     74.00 o
   4   5   3       58.13       16.24     81.50 o
   5   5   3       92.67       82.90    108.67 o
   6   5   3     1549.44     1669.45    118.61 o
   7   5   3       64.47      114.57    113.24 o
   8   5   3      567.24      734.21    117.36 o
   9   5   3        0.23       52.80    115.78 o
  10   5   3        0.35       14.38    120.59 o
  -8   6   3      217.48      168.47     85.17 o
  -7   6   3      224.90      219.56     67.18 o
  -6   6   3      904.14      881.64    127.28 o
  -5   6   3        1.79       70.33     77.97 o
  -4   6   3     1416.57     1374.05    117.96 o
  -3   6   3       50.43        0.73    107.78 o
  -2   6   3     1183.31     1283.72    112.71 o
  -1   6   3      459.97      498.56    109.12 o
   0   6   3     2526.85     2566.95    124.95 o
   1   6   3       44.32       68.52    102.69 o
   2   6   3     1008.03      891.49     79.33 o
   3   6   3      811.23      752.32     76.71 o
   4   6   3     4024.46     3934.60    102.32 o
   5   6   3       94.95       64.77     86.73 o
   6   6   3      910.45      842.16    114.05 o
   7   6   3       13.39       90.05    109.93 o
   8   6   3     1009.47      998.86     88.96 o
   9   6   3        6.25      144.02    112.51 o
  10   6   3       21.70       30.50    118.69 o
  -8   7   3      482.66      534.96     97.01 o
  -7   7   3        9.88       34.38     89.10 o
  -6   7   3      269.13      299.05     86.74 o
  -5   7   3      177.00      213.91    110.69 o
  -4   7   3     1175.87     1204.66    119.22 o
  -3   7   3     1164.50     1087.22     83.67 o
  -2   7   3      215.57      329.57    108.96 o
  -1   7   3       25.34        6.46    103.30 o
   0   7   3     1751.16     1793.63    120.03 o
   1   7   3      186.28      202.31     70.29 o
   2   7   3      311.57      290.87     57.34 o
   3   7   3      301.38      236.81     65.06 o
   4   7   3     5064.74     5299.07    119.78 o
   5   7   3     1272.54     1289.58     87.39 o
   6   7   3      165.81      188.59     95.08 o
   7   7   3      164.95      264.21    116.71 o
   8   7   3      111.30       82.78    115.38 o
   9   7   3        7.34     -104.23    118.29 o
  -7   8   3      568.32      556.58     98.39 o
  -6   8   3      538.22      433.38     96.04 o
  -5   8   3       49.36       48.58     93.35 o
  -4   8   3      162.59      236.41    109.56 o
  -3   8   3       52.28       31.15    106.41 o
  -2   8   3      222.29      286.67    106.94 o
  -1   8   3       59.18       41.49    109.24 o
   0   8   3     4938.49     5023.08    275.88 o
   1   8   3      559.98      638.69     61.91 o
   2   8   3     1301.81     1257.80     64.40 o
   3   8   3      110.93      159.18     61.40 o
   4   8   3       48.49       90.57     67.72 o
   5   8   3     1326.07     1258.57     87.14 o
   6   8   3       26.13       54.29     87.60 o
   7   8   3       42.76       94.17    114.89 o
   8   8   3      428.54      481.64    124.79 o
  -6   9   3       35.11      121.57    103.07 o
  -5   9   3      297.55      368.02    104.04 o
  -4   9   3      500.41      479.74    112.83 o
  -3   9   3      640.98      811.70    114.93 o
  -2   9   3      264.08      351.19    119.42 o
  -1   9   3        3.50       78.91     87.88 o
   0   9   3      321.96      373.91     69.99 o
   1   9   3     1785.68     1926.43     98.34 o
   2   9   3      124.35      168.88     60.80 o
   3   9   3      606.95      585.90     69.76 o
   4   9   3      501.07      541.50     70.98 o
   5   9   3        1.30       28.78     74.47 o
   6   9   3      412.92      517.30     89.30 o
   7   9   3        7.99       27.55    115.14 o
  -4  10   3       36.08       43.81     76.04 o
  -3  10   3      166.10       90.66     99.03 o
  -2  10   3      225.25      220.65     72.24 o
  -1  10   3      772.85      811.45     77.03 o
   0  10   3      147.01       56.16     75.34 o
   1  10   3      163.89      146.80     69.25 o
   2  10   3      596.60      603.16     75.40 o
   3  10   3       13.49       56.15     67.14 o
   4  10   3      194.00      256.99     71.21 o
   5  10   3       78.17       75.73     78.23 o
  -2  11   3      130.80       58.88     60.12 o
  -1  11   3      186.08      221.11     77.91 o
   0  11   3       29.40       38.86     74.49 o
   1  11   3       53.96      129.22     71.60 o
   2  11   3      382.70      380.19     74.05 o
   3  11   3      184.37      165.34     69.36 o
  -3  -9   4      310.64      167.41    133.92 o
  -2  -9   4        5.59       78.29    125.56 o
  -1  -9   4       72.29       70.70    125.40 o
   0  -9   4      384.10      474.12    126.25 o
   1  -9   4     1111.92      888.66    136.95 o
   2  -9   4      125.94       -8.85    116.71 o
   3  -9   4       45.02       41.54     82.73 o
   4  -9   4        2.31      -68.27     85.80 o
  -5  -8   4        1.76       36.84     89.63 o
  -4  -8   4      202.01      217.43    101.02 o
  -3  -8   4      714.21      671.11    127.20 o
  -2  -8   4        2.85      -70.50    122.85 o
  -1  -8   4      138.08       68.64    122.81 o
   0  -8   4        3.53      -56.92    120.67 o
   1  -8   4     1154.30      930.15     97.32 o
   2  -8   4        1.36      -60.60    114.13 o
   3  -8   4        1.65      -35.96    119.06 o
   4  -8   4      269.01      243.37     70.19 o
   5  -8   4      119.15      126.03     86.75 o
   6  -8   4      347.29      391.01     85.99 o
  -6  -7   4      175.68      138.74     72.35 o
  -5  -7   4       72.67       59.31     86.64 o
  -4  -7   4        8.81       79.97     71.42 o
  -3  -7   4     2770.81     2666.42    179.01 o
  -2  -7   4      536.70      606.51     92.72 o
  -1  -7   4      652.85      654.28     91.55 o
   0  -7   4        6.73       61.45    112.51 o
   1  -7   4       46.68       25.53     76.11 o
   2  -7   4        4.38      -46.42    112.75 o
   3  -7   4       25.38      138.00    113.28 o
   4  -7   4      265.64      261.38    118.73 o
   5  -7   4      955.65      918.29     87.00 o
   6  -7   4      449.70      583.50     83.63 o
   7  -7   4      728.03      647.46     90.62 o
  -7  -6   4      413.08      325.28     79.32 o
  -6  -6   4       89.67      128.19     72.69 o
  -5  -6   4      941.98     1041.14     99.96 o
  -4  -6   4        1.68       18.39     67.37 o
  -3  -6   4      159.91      136.42     66.68 o
  -2  -6   4      330.12      308.16     67.49 o
  -1  -6   4      426.02      457.38     69.38 o
   0  -6   4      202.24      212.39     84.69 o
   1  -6   4      254.87      378.38    112.39 o
   2  -6   4     1016.84     1064.88    117.00 o
   3  -6   4     2388.87     2561.94    128.51 o
   4  -6   4        1.71       74.94    110.29 o
   5  -6   4      356.98      427.74     80.71 o
   6  -6   4        2.56      127.06     78.77 o
   7  -6   4     1251.19     1124.70     91.46 o
   8  -6   4        0.03      -19.71     69.55 o
  -8  -5   4       15.27       77.92     75.62 o
  -7  -5   4      270.76      287.81     72.06 o
  -6  -5   4      534.87      679.63     99.04 o
  -5  -5   4      416.87      429.71     75.86 o
  -4  -5   4      461.40      539.34     67.00 o
  -3  -5   4      416.69      413.30     69.56 o
  -2  -5   4        9.20       11.64     63.13 o
  -1  -5   4     1465.61     1439.74     68.60 o
   0  -5   4      147.89      167.90     67.51 o
   1  -5   4       59.33       70.70     92.10 o
   2  -5   4      377.80      446.57    116.31 o
   3  -5   4     4957.02     5134.02    145.52 o
   4  -5   4      699.11      780.67    115.34 o
   5  -5   4      266.98      303.44    114.53 o
   6  -5   4      153.93      225.75     80.73 o
   7  -5   4      217.67      217.02     81.21 o
   8  -5   4      204.18      238.69     83.40 o
   9  -5   4      363.97      319.69     74.14 o
  -9  -4   4      203.58      142.16     74.62 o
  -8  -4   4      880.79      983.72    112.28 o
  -7  -4   4      266.91      259.41     84.25 o
  -6  -4   4       14.26       42.42     83.55 o
  -5  -4   4        2.31       56.75     58.79 o
  -4  -4   4     2262.97     2429.68    106.64 o
  -3  -4   4      317.16      339.49     69.70 o
  -2  -4   4       15.44       38.24     69.27 o
  -1  -4   4     6408.23     6312.24    133.77 o
   0  -4   4     2474.95     2501.56     80.92 o
   1  -4   4     1485.81     1415.05     70.88 o
   2  -4   4      322.95      380.06    101.41 o
   3  -4   4      841.53      867.12    118.29 o
   4  -4   4      220.75      254.55    111.58 o
   5  -4   4       73.18      118.45    108.35 o
   6  -4   4        0.16       27.02     80.00 o
   7  -4   4     2104.72     2214.78    126.93 o
   8  -4   4      226.40      223.59     80.99 o
   9  -4   4      865.33      864.43     88.84 o
  -9  -3   4       38.38       37.04     68.76 o
  -8  -3   4      411.17      447.98     80.68 o
  -7  -3   4        6.50       27.26     70.75 o
  -6  -3   4      426.35      483.80     80.25 o
  -5  -3   4     1133.09     1135.60     72.70 o
  -4  -3   4      336.18      352.05     59.28 o
  -3  -3   4     2494.65     2564.95    110.66 o
  -2  -3   4     1001.07     1035.56     73.95 o
  -1  -3   4      779.81      856.12     81.62 o
   0  -3   4     4210.91     4322.43    113.15 o
   1  -3   4      159.53      211.02     88.46 o
   2  -3   4     2074.92     2165.78     96.17 o
   3  -3   4     4852.63     5055.97    149.92 o
   4  -3   4      643.96      723.23     91.96 o
   5  -3   4     2001.29     2164.00    184.24 o
   6  -3   4      162.97      189.65     67.88 o
   7  -3   4      261.77      295.25     68.14 o
   8  -3   4      755.77      712.59     82.63 o
   9  -3   4      451.97      424.31     83.77 o
  10  -3   4      259.50      231.89     86.72 o
  -9  -2   4       32.87       79.84     71.68 o
  -8  -2   4        1.99       52.03     80.37 o
  -7  -2   4      371.54      455.45     73.95 o
  -6  -2   4        3.15       58.60     65.06 o
  -5  -2   4       58.81      125.54     67.11 o
  -4  -2   4     1636.17     1568.94     76.03 o
  -3  -2   4      288.48      264.84     64.14 o
  -2  -2   4     4617.16     4301.44    117.80 o
  -1  -2   4     2197.11     1988.46    156.85 o
   0  -2   4        3.68       63.54     99.38 o
   1  -2   4      532.75      567.63    100.47 o
   2  -2   4     3049.31     3165.04    107.07 o
   3  -2   4      272.95      316.61    127.62 o
   4  -2   4     5733.74     6067.27    213.69 o
   5  -2   4     6078.80     6154.09    117.56 o
   6  -2   4     1709.38     1687.11     84.07 o
   7  -2   4        9.33       35.58     66.26 o
   8  -2   4       10.85       64.52     62.53 o
   9  -2   4      585.12      674.14    144.75 o
  10  -2   4      254.35      219.49    122.00 o
 -10  -1   4       93.08       96.15     73.41 o
  -9  -1   4      225.01      161.84     85.03 o
  -8  -1   4       63.18      103.64     88.92 o
  -7  -1   4       46.62       25.47     57.83 o
  -6  -1   4     4539.30     4313.71    266.93 o
  -5  -1   4      117.14      147.54     71.59 o
  -4  -1   4      540.86      580.95     69.95 o
  -3  -1   4     2705.02     2799.43    106.34 o
  -2  -1   4     6455.62     6515.06    194.76 o
  -1  -1   4       11.45       17.84    111.83 o
   0  -1   4     2273.90     2247.52    124.87 o
   1  -1   4     4064.79     3882.23    128.10 o
   2  -1   4     3134.83     3125.09    114.39 o
   3  -1   4       29.59      111.43     88.09 o
   4  -1   4       27.11       75.66     79.42 o
   5  -1   4      312.56      291.80    113.16 o
   6  -1   4     1269.08     1285.45    111.99 o
   7  -1   4      288.70      296.49    107.87 o
   8  -1   4        3.66       -4.01     70.98 o
   9  -1   4      672.17      694.79     71.87 o
  10  -1   4      389.28      379.09     68.57 o
  11  -1   4      254.33      249.16     96.20 o
 -10   0   4      420.50      408.50     90.04 o
  -9   0   4      125.93      114.58     72.72 o
  -8   0   4      278.09      264.05     65.98 o
  -7   0   4      154.51      226.43     64.13 o
  -6   0   4     2592.25     2762.02    103.78 o
  -5   0   4       42.29       67.47     65.73 o
  -4   0   4       48.37       72.20     81.98 o
  -3   0   4      768.20      665.18     77.26 o
  -2   0   4     1663.89     1621.84    109.54 o
  -1   0   4      140.87      125.87     99.41 o
   0   0   4      421.09      399.42    133.41 o
   1   0   4     6409.77     6514.17    434.01 o
   2   0   4      458.46      349.79    111.49 o
   3   0   4      287.86      310.37     97.84 o
   4   0   4     1587.61     1526.70    109.14 o
   5   0   4     2491.00     2351.26     91.28 o
   6   0   4      143.71      124.06     65.08 o
   7   0   4      257.00      225.08     62.62 o
   8   0   4       19.39       24.51     58.79 o
   9   0   4        1.42       60.10     65.14 o
  10   0   4      908.14      848.65     79.68 o
  11   0   4       39.55       28.67    104.15 o
 -10   1   4      630.39      488.95     65.85 o
  -9   1   4      409.61      361.37     61.01 o
  -8   1   4      463.55      516.15     67.95 o
  -7   1   4      313.84      310.21     64.17 o
  -6   1   4      313.71      329.52     55.33 o
  -5   1   4      238.16      227.63     64.80 o
  -4   1   4       14.98        4.71     81.60 o
  -3   1   4     1315.09     1322.11     98.35 o
  -2   1   4     3057.91     2819.75    197.65 o
  -1   1   4       74.28       80.78    113.30 o
   0   1   4     3065.12     2907.74    143.44 o
   1   1   4     1734.44     1943.11    145.95 o
   2   1   4      812.75      790.54    123.29 o
   3   1   4      225.33      238.19    121.18 o
   4   1   4      783.10      747.42    128.63 o
   5   1   4      809.29      856.42     74.58 o
   6   1   4     3822.25     3842.51     94.21 o
   7   1   4      501.25      510.98     70.33 o
   8   1   4     1739.15     1832.25     82.32 o
   9   1   4      960.30     1012.07     77.83 o
  10   1   4       15.52       75.98     79.67 o
  11   1   4      137.10      110.85     80.08 o
 -10   2   4        0.55       35.47     71.72 o
  -9   2   4      279.35      311.21     68.70 o
  -8   2   4      148.69      161.05     66.21 o
  -7   2   4      879.35      916.64     68.40 o
  -6   2   4      201.09      230.50     62.72 o
  -5   2   4      466.32      501.38     78.96 o
  -4   2   4     4201.29     4081.67    348.80 o
  -3   2   4       19.73       61.80     89.63 o
  -2   2   4      229.04      181.05     97.04 o
  -1   2   4     1009.56     1096.99    110.62 o
   0   2   4       10.68      -21.29    114.25 o
   1   2   4      190.86      202.00    111.75 o
   2   2   4     2765.78     2490.37    227.63 o
   3   2   4      373.29      281.70    141.58 o
   4   2   4     4737.30     3860.64    266.63 o
   5   2   4     2789.57     2692.46    101.04 o
   6   2   4      343.77      247.87     81.79 o
   7   2   4        5.89        7.05     75.14 o
   8   2   4     1480.11     1427.59     76.11 o
   9   2   4       24.52       11.06     81.11 o
  10   2   4        9.18       33.62     85.69 o
  11   2   4      178.57      278.43    126.53 o
  -9   3   4        0.62       10.22     69.14 o
  -8   3   4      891.25      920.97     70.25 o
  -7   3   4      199.33      132.04     68.50 o
  -6   3   4      204.59      185.47     66.09 o
  -5   3   4       53.77       88.60     76.21 o
  -4   3   4     4692.33     4713.64    102.35 o
  -3   3   4     3270.43     3309.75    265.38 o
  -2   3   4      351.09      393.36     75.56 o
  -1   3   4       16.46       13.80     94.52 o
   0   3   4     6332.11     5747.11    531.75 o
   1   3   4     3198.20     3069.38    117.63 o
   2   3   4      988.85      887.18    121.67 o
   3   3   4      236.48      231.93    129.76 o
   4   3   4     6149.75     6194.05    153.11 o
   5   3   4       52.09        3.56    112.87 o
   6   3   4      161.03      154.69    109.48 o
   7   3   4      590.30      605.18    108.19 o
   8   3   4      725.82      609.42     83.59 o
   9   3   4       10.66      206.36    108.59 o
  10   3   4       44.98       55.99     80.39 o
  11   3   4        4.10       15.72     82.25 o
  -9   4   4        0.22       19.85     68.03 o
  -8   4   4      417.20      501.40     68.16 o
  -7   4   4      206.67      245.20     65.84 o
  -6   4   4       22.16      107.75     61.33 o
  -5   4   4        7.17      -27.73     77.87 o
  -4   4   4     2749.00     2938.22     94.90 o
  -3   4   4     1012.99     1065.07     83.04 o
  -2   4   4       64.70      100.28     86.49 o
  -1   4   4      793.34      810.71     92.12 o
   0   4   4     7289.55     7105.22    119.14 o
   1   4   4     3491.03     3290.62    108.42 o
   2   4   4     5310.31     4866.09    323.74 o
   3   4   4      461.24      515.17    154.89 o
   4   4   4      396.92      344.24    113.00 o
   5   4   4      163.09      220.38    106.94 o
   6   4   4      132.87      121.76    111.10 o
   7   4   4       79.26       93.32    110.41 o
   8   4   4      924.38     1020.32    119.70 o
   9   4   4      140.16      204.74    111.82 o
  10   4   4      396.05      477.35    115.10 o
  -9   5   4       10.09       20.72     73.54 o
  -8   5   4       11.30      150.11     66.00 o
  -7   5   4     1428.11     1454.09     80.10 o
  -6   5   4      619.60      674.20     65.90 o
  -5   5   4      568.79      597.08     80.73 o
  -4   5   4     1872.10     1796.39    100.11 o
  -3   5   4     3092.54     3154.39     93.38 o
  -2   5   4     3118.00     3206.46     94.02 o
  -1   5   4       34.78       67.45     80.79 o
   0   5   4      138.93      166.44     80.77 o
   1   5   4     2205.27     2069.63    151.21 o
   2   5   4      440.70      414.13    104.63 o
   3   5   4      957.34      844.42    141.23 o
   4   5   4     1562.36     1593.79     91.76 o
   5   5   4        6.13       40.84     75.26 o
   6   5   4      904.40      910.92    114.25 o
   7   5   4      211.71      248.62    109.08 o
   8   5   4      253.94      215.08     82.29 o
   9   5   4      273.90      427.70    118.13 o
  10   5   4      131.77       43.11    124.91 o
  -8   6   4      100.76      158.20     83.17 o
  -7   6   4        9.46       63.65     69.06 o
  -6   6   4      338.63      316.23     56.27 o
  -5   6   4       47.53      122.46     79.18 o
  -4   6   4      333.07      338.43     79.16 o
  -3   6   4     1897.04     1823.40     85.54 o
  -2   6   4      959.89      904.70     60.11 o
  -1   6   4     4423.11     4492.08     95.07 o
   0   6   4      594.88      639.43    110.77 o
   1   6   4      837.07      789.80    110.90 o
   2   6   4      589.10      634.55    123.94 o
   3   6   4      193.79      234.06     85.17 o
   4   6   4      341.08      350.98     72.14 o
   5   6   4        2.24       15.80     77.61 o
   6   6   4     1122.72      991.43     87.38 o
   7   6   4      111.33      228.86    110.85 o
   8   6   4       30.21       59.47    110.13 o
   9   6   4        8.45      -82.05    116.07 o
  10   6   4      294.91      439.82    124.99 o
  -8   7   4      192.95      235.45     88.85 o
  -7   7   4      220.59      257.95     92.28 o
  -6   7   4      157.10      156.19     90.33 o
  -5   7   4     2229.65     2423.37    125.76 o
  -4   7   4       32.29       18.22     77.69 o
  -3   7   4      661.60      739.50    108.39 o
  -2   7   4        5.45       51.71    104.11 o
  -1   7   4     1667.85     1683.95    116.59 o
   0   7   4      158.47      155.54    105.85 o
   1   7   4      173.88      210.64    103.02 o
   2   7   4     1824.49     1885.46    135.22 o
   3   7   4      945.37      979.01     71.38 o
   4   7   4      665.99      664.91     79.82 o
   5   7   4       92.51       80.21     83.46 o
   6   7   4      461.65      435.30    115.50 o
   7   7   4      196.27      284.45     78.54 o
   8   7   4      153.82      164.18     79.95 o
   9   7   4        0.89       95.83    118.13 o
  -7   8   4      134.33       81.33     95.08 o
  -6   8   4       29.19       70.40     91.14 o
  -5   8   4     1289.25     1226.59     92.76 o
  -4   8   4      281.84      316.00    109.52 o
  -3   8   4        0.86       53.65    108.27 o
  -2   8   4      755.11      952.89    112.35 o
  -1   8   4      898.82      906.67    114.77 o
   0   8   4      651.46      578.67    113.16 o
   1   8   4      155.49      233.99    104.11 o
   2   8   4       11.83       35.00     63.14 o
   3   8   4     1167.63     1246.99     69.60 o
   4   8   4      367.27      410.70     76.03 o
   5   8   4     1151.46     1203.88     88.97 o
   6   8   4      445.31      533.46     99.47 o
   7   8   4      144.50      103.95     80.27 o
   8   8   4      149.64      117.56    117.88 o
  -6   9   4        0.84       89.19    100.12 o
  -5   9   4       98.37      149.72    114.89 o
  -4   9   4       57.52      164.10    110.33 o
  -3   9   4       13.88      105.76    111.02 o
  -2   9   4       20.12       95.02    110.90 o
  -1   9   4     1593.27     1894.55    125.40 o
   0   9   4      449.58      486.85    109.36 o
   1   9   4     3389.27     3343.13     95.06 o
   2   9   4        7.29       29.37     58.93 o
   3   9   4       24.81       80.53     63.59 o
   4   9   4       90.84      134.94     72.38 o
   5   9   4       40.50      108.09     78.48 o
   6   9   4        2.47       68.16     92.07 o
   7   9   4      425.28      408.88    123.18 o
  -4  10   4      209.98      230.15    117.64 o
  -3  10   4     1453.88     1554.23    130.08 o
  -2  10   4       49.74       26.14    117.12 o
  -1  10   4      337.31      279.69     90.87 o
   0  10   4      139.52      123.81     80.90 o
   1  10   4     1250.64     1229.03    113.75 o
   2  10   4      105.32      157.72     66.39 o
   3  10   4      184.28      227.71     68.20 o
   4  10   4      105.78      152.52     66.10 o
   5  10   4      489.46      496.48     82.16 o
   6  10   4       11.06       71.42     93.78 o
  -2  11   4      299.16      294.99    105.16 o
  -1  11   4        0.00        6.08     76.12 o
   0  11   4       66.97      112.15     72.90 o
   1  11   4      408.93      460.75     74.52 o
   2  11   4       44.86       28.71     70.27 o
   3  11   4       50.62       14.24     66.62 o
  -2  -9   5       47.54       98.53    129.96 o
  -1  -9   5      446.03      264.49    135.62 o
   0  -9   5       81.49      123.78    122.61 o
   1  -9   5      456.79      470.53    126.17 o
   2  -9   5        4.22      -37.81    119.26 o
  -4  -8   5      234.59      248.14     93.34 o
  -3  -8   5      108.27      116.42     88.25 o
  -2  -8   5      154.83       89.18     92.36 o
  -1  -8   5      460.19      449.32    128.71 o
   0  -8   5      120.45      215.33    119.50 o
   1  -8   5      263.31      183.21    121.96 o
   2  -8   5        1.10       35.11    115.99 o
   3  -8   5       28.29       30.06    115.78 o
   4  -8   5      395.11      361.33    126.17 o
   5  -8   5       40.37      191.53     86.76 o
  -6  -7   5      208.14      220.72    111.83 o
  -5  -7   5      277.38      210.60     78.29 o
  -4  -7   5      256.43      244.41     71.42 o
  -3  -7   5      968.25      922.87    124.63 o
  -2  -7   5        5.31       13.35     70.84 o
  -1  -7   5        0.12       48.51     87.90 o
   0  -7   5      247.22      259.87     92.75 o
   1  -7   5        0.89        1.17    114.21 o
   2  -7   5      340.06      311.68    117.96 o
   3  -7   5     1342.70     1393.20    126.93 o
   4  -7   5      270.31      312.32     88.39 o
   5  -7   5      116.07      196.22     86.05 o
   6  -7   5        7.63        3.20     84.12 o
  -7  -6   5       78.31      113.26     80.72 o
  -6  -6   5       22.23       57.68     87.96 o
  -5  -6   5        3.97       22.69     69.59 o
  -4  -6   5     1073.86     1043.80    146.20 o
  -3  -6   5      269.55      317.74     68.76 o
  -2  -6   5     1098.51     1133.48     73.13 o
  -1  -6   5      550.69      587.39     72.21 o
   0  -6   5      158.85      216.84     66.75 o
   1  -6   5     1114.81     1175.65     97.64 o
   2  -6   5       47.42       55.55    117.92 o
   3  -6   5      425.51      386.01    115.62 o
   4  -6   5     1434.55     1473.63    124.63 o
   5  -6   5      836.06      747.38    125.28 o
   6  -6   5      391.97      356.35     68.00 o
   7  -6   5        5.84      -14.81     82.44 o
   8  -6   5       27.04       -6.69     87.88 o
  -8  -5   5      165.21      156.44     80.67 o
  -7  -5   5      391.75      450.02    175.94 o
  -6  -5   5     1084.56     1122.07     92.44 o
  -5  -5   5       98.25      157.75     67.30 o
  -4  -5   5      297.81      322.58     74.37 o
  -3  -5   5      685.89      693.13     71.31 o
  -2  -5   5     1289.54     1253.29     73.83 o
  -1  -5   5       12.89       26.34     67.86 o
   0  -5   5      156.19      174.72     68.57 o
   1  -5   5     1279.42     1179.76     60.14 o
   2  -5   5     4507.30     4933.28    390.42 o
   3  -5   5      763.83      811.78    116.15 o
   4  -5   5      222.01      348.36    111.22 o
   5  -5   5       11.39      128.83    112.75 o
   6  -5   5      333.87      421.48     82.51 o
   7  -5   5      131.77      136.44     82.63 o
   8  -5   5        1.65       81.04     84.34 o
  -8  -4   5      108.36       52.93     75.74 o
  -7  -4   5        0.01       22.49     91.99 o
  -6  -4   5      817.82      835.93     79.46 o
  -5  -4   5       58.42      113.84     74.19 o
  -4  -4   5      276.77      243.85     70.69 o
  -3  -4   5      418.36      509.97     68.33 o
  -2  -4   5     2937.39     2719.00    148.01 o
  -1  -4   5      250.34      326.03     69.01 o
   0  -4   5     1265.37     1200.98     68.95 o
   1  -4   5       27.80       31.96     79.08 o
   2  -4   5     2073.32     1972.73    188.80 o
   3  -4   5      381.01      531.21    119.78 o
   4  -4   5      171.77      116.44     75.42 o
   5  -4   5      378.34      382.41     96.82 o
   6  -4   5      168.48      244.94    113.36 o
   7  -4   5      302.70      318.72     83.09 o
   8  -4   5        2.39       16.12     89.66 o
   9  -4   5       37.51       64.33     82.13 o
  -9  -3   5      183.43      168.67     68.36 o
  -8  -3   5      469.89      396.26     72.74 o
  -7  -3   5       74.25      140.29     91.05 o
  -6  -3   5      282.10      390.44     72.63 o
  -5  -3   5        1.78        1.97     66.91 o
  -4  -3   5      130.40      139.41     67.96 o
  -3  -3   5      178.32      145.45     68.58 o
  -2  -3   5     8983.64     9195.61    144.46 o
  -1  -3   5      790.88      765.27     91.48 o
   0  -3   5     2572.54     2696.54     98.71 o
   1  -3   5      428.17      441.73     84.96 o
   2  -3   5      318.83      375.22     82.07 o
   3  -3   5       20.81       57.00    108.59 o
   4  -3   5      149.72      122.10     86.39 o
   5  -3   5      120.27      144.33     88.12 o
   6  -3   5      948.67      979.54     92.54 o
   7  -3   5      427.93      487.19     69.72 o
   8  -3   5     1612.10     1697.73     77.84 o
   9  -3   5      282.36      347.23     84.96 o
  10  -3   5       18.10       81.21     85.67 o
  -9  -2   5      213.41      186.97     88.68 o
  -8  -2   5        0.56       43.94     67.66 o
  -7  -2   5      241.82      304.75     73.08 o
  -6  -2   5      841.29      993.54     73.75 o
  -5  -2   5      332.43      352.55     68.25 o
  -4  -2   5     4819.95     5041.76    164.89 o
  -3  -2   5      326.08      322.47     88.56 o
  -2  -2   5      161.31      166.34     95.41 o
  -1  -2   5      151.54      137.46     83.24 o
   0  -2   5       84.92       91.92     67.15 o
   1  -2   5      165.17      170.70     92.77 o
   2  -2   5     2075.87     1912.69    149.15 o
   3  -2   5     2604.53     2578.18     95.70 o
   4  -2   5     9518.22     9904.93    175.29 o
   5  -2   5      985.44     1100.40     92.43 o
   6  -2   5      736.18      703.00     87.82 o
   7  -2   5        9.12       93.30     61.62 o
   8  -2   5      541.63      563.41     71.15 o
   9  -2   5        5.74       -5.80     88.01 o
  10  -2   5        7.05       62.30    148.26 o
  -9  -1   5        7.05       -6.54     73.21 o
  -8  -1   5      424.99      481.42     72.82 o
  -7  -1   5       29.18       64.76     67.45 o
  -6  -1   5     1204.09     1392.07     77.45 o
  -5  -1   5      830.40      891.21     69.54 o
  -4  -1   5     2267.02     2131.78     99.55 o
  -3  -1   5     3547.82     3279.26    224.90 o
  -2  -1   5       11.57       81.12     96.98 o
  -1  -1   5      505.36      497.93    103.18 o
   0  -1   5     6359.25     6576.62    138.20 o
   1  -1   5      851.69      998.82    103.53 o
   2  -1   5     1598.20     1700.70     97.79 o
   3  -1   5       67.33       81.39     85.31 o
   4  -1   5     9004.37     9193.14    182.12 o
   5  -1   5     1754.62     1789.97    110.79 o
   6  -1   5       51.36       -5.94    105.56 o
   7  -1   5      161.81      149.96    105.76 o
   8  -1   5      229.15      276.09     78.18 o
   9  -1   5       69.81      136.60     67.70 o
  10  -1   5      193.50      238.06     75.80 o
  -9   0   5        7.41       26.55     72.64 o
  -8   0   5      400.73      402.81     59.31 o
  -7   0   5      824.11      959.03     69.52 o
  -6   0   5       27.16       30.41     57.15 o
  -5   0   5      269.58      324.11     65.84 o
  -4   0   5     5081.14     5222.59    106.80 o
  -3   0   5     1332.81     1327.51     95.74 o
  -2   0   5       41.96       30.98     99.41 o
  -1   0   5      177.69      166.65    111.95 o
   0   0   5     5551.05     5456.51    135.77 o
   1   0   5    10876.27    11180.95    312.55 o
   2   0   5     5808.73     5860.67    127.49 o
   3   0   5      131.50      163.71     90.35 o
   4   0   5     1132.25     1230.27    114.17 o
   5   0   5      728.64      772.83     89.32 o
   6   0   5       17.23       53.16     75.56 o
   7   0   5       28.18       51.25     65.03 o
   8   0   5     2006.58     2087.74     79.07 o
   9   0   5       36.26       14.51     71.94 o
  10   0   5      709.89      629.40     74.86 o
  11   0   5        0.21       42.96     73.32 o
  -9   1   5       56.93       72.33     70.07 o
  -8   1   5      347.14      368.19     68.94 o
  -7   1   5      438.97      504.74     67.15 o
  -6   1   5       60.48       81.06     66.15 o
  -5   1   5      770.89      827.79     82.13 o
  -4   1   5     1729.83     1674.94    172.10 o
  -3   1   5      842.46      773.89     93.92 o
  -2   1   5     1908.22     1813.36    105.51 o
  -1   1   5      120.09      160.86    102.97 o
   0   1   5      433.17      340.99    109.75 o
   1   1   5     2996.80     2999.33    128.94 o
   2   1   5      991.12     1003.18    112.26 o
   3   1   5       66.10      123.51     97.40 o
   4   1   5     3893.53     3888.49    191.85 o
   5   1   5      868.22      803.96     83.31 o
   6   1   5     4604.66     4509.83    150.73 o
   7   1   5        0.92       10.21     69.56 o
   8   1   5      555.99      566.24     74.38 o
   9   1   5       18.82       27.20     73.77 o
  10   1   5       92.63      127.80     74.29 o
  11   1   5       25.65       47.98     94.28 o
  -9   2   5      823.46      819.91     72.73 o
  -8   2   5      117.89      142.95     68.65 o
  -7   2   5       21.88       31.50     65.48 o
  -6   2   5      182.98      231.39     64.25 o
  -5   2   5       64.22      136.72     75.30 o
  -4   2   5        4.30      -10.00    112.15 o
  -3   2   5     4562.77     4813.44    105.82 o
  -2   2   5      554.07      542.68     78.28 o
  -1   2   5     3130.44     3102.83    110.44 o
   0   2   5     2444.16     2502.20    111.78 o
   1   2   5     1707.26     1732.11    119.86 o
   2   2   5      983.16      930.52    125.35 o
   3   2   5     1184.01     1097.56    114.81 o
   4   2   5       12.12       -7.11    114.87 o
   5   2   5        5.30       70.57     93.52 o
   6   2   5     1974.77     1953.11    126.73 o
   7   2   5     1606.73     1642.28    110.83 o
   8   2   5        0.41       59.85     77.39 o
   9   2   5       31.67       -1.97     84.84 o
  10   2   5     1029.93      963.98     98.85 o
  11   2   5       38.53      102.37    121.84 o
  -9   3   5       11.07       27.08     69.26 o
  -8   3   5        6.25       -4.82     67.59 o
  -7   3   5       59.21      140.81     64.80 o
  -6   3   5      187.89      245.96     78.66 o
  -5   3   5     1977.12     1904.32     87.17 o
  -4   3   5       18.41        1.92     77.84 o
  -3   3   5       12.20      -16.65     80.16 o
  -2   3   5     2214.16     2342.71     98.71 o
  -1   3   5     3025.43     2762.02     91.17 o
   0   3   5       40.95       56.20     88.51 o
   1   3   5      271.56      284.04     93.73 o
   2   3   5     1671.32     1518.66    126.00 o
   3   3   5     2859.28     2559.52    139.05 o
   4   3   5      242.74      256.87    124.56 o
   5   3   5       11.95       36.52    108.59 o
   6   3   5      860.35      870.56    111.82 o
   7   3   5      522.55      463.66     81.73 o
   8   3   5      174.26      136.27    111.74 o
   9   3   5      115.61      148.02    112.47 o
  10   3   5      956.55     1101.40    123.94 o
  11   3   5       90.33      111.38    121.72 o
  -9   4   5      468.26      508.09     75.75 o
  -8   4   5       18.44       51.67     67.17 o
  -7   4   5      369.55      360.25     66.40 o
  -6   4   5       18.50       29.41     76.74 o
  -5   4   5      454.65      489.50     78.56 o
  -4   4   5      443.42      430.46     80.03 o
  -3   4   5      158.50      163.38     78.78 o
  -2   4   5     1748.04     1760.67     89.56 o
  -1   4   5     3683.26     3634.26    115.94 o
   0   4   5        7.25       31.22     80.31 o
   1   4   5      379.58      380.07     86.80 o
   2   4   5      311.35      371.97    106.09 o
   3   4   5     5452.20     5072.38    141.37 o
   4   4   5      379.54      457.03    235.40 o
   5   4   5      555.65      526.68    109.93 o
   6   4   5     2296.65     2302.38    124.59 o
   7   4   5      410.68      399.26    111.58 o
   8   4   5       82.62       84.60    110.81 o
   9   4   5       11.89      -34.74    107.14 o
  10   4   5       31.69      143.98    111.91 o
  -9   5   5      314.68      286.54     73.40 o
  -8   5   5      422.55      379.18     60.87 o
  -7   5   5      553.50      602.77     68.36 o
  -6   5   5        9.15        4.38     64.06 o
  -5   5   5      392.61      352.14     79.27 o
  -4   5   5       19.66      -64.78     79.54 o
  -3   5   5      370.05      362.57     71.02 o
  -2   5   5      326.35      365.59     78.05 o
  -1   5   5     4476.95     4563.87     99.00 o
   0   5   5        7.98       26.02     78.04 o
   1   5   5     2817.15     2751.02    107.24 o
   2   5   5     2393.34     2451.77    153.92 o
   3   5   5       61.17       52.88    132.31 o
   4   5   5     2444.85     2133.10    221.99 o
   5   5   5       50.90        0.53    109.56 o
   6   5   5        1.94       18.26    110.45 o
   7   5   5      761.85      910.87    118.05 o
   8   5   5      567.16      545.26    116.51 o
   9   5   5      476.69      705.04    119.46 o
  10   5   5       16.44      -27.03    116.87 o
  -8   6   5        0.88       13.56     67.53 o
  -7   6   5      116.84      140.46     71.22 o
  -6   6   5       38.14       72.21     63.81 o
  -5   6   5     1129.77     1064.53     99.85 o
  -4   6   5       16.55       43.73     77.84 o
  -3   6   5     3550.90     3642.33     92.34 o
  -2   6   5       14.56       22.29     63.67 o
  -1   6   5     1388.54     1488.48     82.32 o
   0   6   5       15.70       37.94     79.05 o
   1   6   5      961.41      970.08     98.89 o
   2   6   5      229.27      275.64    103.34 o
   3   6   5      560.42      533.39    129.96 o
   4   6   5      630.76      673.00     79.90 o
   5   6   5     3016.20     3078.72    128.06 o
   6   6   5       12.35      -42.50    108.11 o
   7   6   5       28.81       -9.86    110.98 o
   8   6   5       12.64        5.41    112.47 o
   9   6   5      119.15      -17.01     83.55 o
  10   6   5       26.09       76.19     86.49 o
  -7   7   5     1015.60      789.60     78.40 o
  -6   7   5        0.30       12.19     80.93 o
  -5   7   5      213.07      205.95     80.96 o
  -4   7   5       12.34       67.35     80.12 o
  -3   7   5      650.93      703.88     78.72 o
  -2   7   5     1187.08     1180.34     81.76 o
  -1   7   5       39.62       45.17     75.95 o
   0   7   5      271.36      299.52    106.29 o
   1   7   5     2742.15     2545.42    124.75 o
   2   7   5      156.69      215.97    101.52 o
   3   7   5        4.85        1.54    117.96 o
   4   7   5        0.75       18.26     76.67 o
   5   7   5     1147.82     1216.11     92.14 o
   6   7   5      107.13      164.34    111.02 o
   7   7   5        4.71       52.07    109.20 o
   8   7   5      374.51      341.65     81.36 o
   9   7   5      191.65      168.67     86.86 o
  -6   8   5     1066.14     1081.56    122.97 o
  -5   8   5      305.79      374.66    118.29 o
  -4   8   5       11.57       54.98    113.88 o
  -3   8   5     1915.55     2100.66    123.58 o
  -2   8   5      184.03      243.57    108.96 o
  -1   8   5     1018.56     1039.91    118.73 o
   0   8   5      237.22      272.53    104.92 o
   1   8   5     1267.37     1354.21    114.57 o
   2   8   5      305.32      348.60    107.70 o
   3   8   5       40.29      106.48     66.50 o
   4   8   5       29.89       42.37     72.19 o
   5   8   5       10.53        0.57     84.02 o
   6   8   5       54.00       26.06    117.68 o
   7   8   5       66.59       83.30    116.91 o
   8   8   5       13.20      -24.12    115.02 o
  -5   9   5       29.95       14.14    118.81 o
  -4   9   5      428.03      444.91    115.50 o
  -3   9   5      735.34      648.93     83.99 o
  -2   9   5      106.82      183.29    113.40 o
  -1   9   5     1243.04     1408.43    121.44 o
   0   9   5       18.72       56.32    110.61 o
   1   9   5       84.39      214.24    106.33 o
   2   9   5      275.40      327.76     81.75 o
   3   9   5       14.18       32.42     70.37 o
   4   9   5       31.12       84.33     72.78 o
   5   9   5      390.16      417.22     81.18 o
   6   9   5      207.42      245.84    103.55 o
   7   9   5      684.97      537.51     92.43 o
  -4  10   5       23.92      113.56    122.49 o
  -3  10   5       42.31       40.04    114.09 o
  -2  10   5      348.76      311.80    117.32 o
  -1  10   5      311.07      356.72    116.55 o
   0  10   5     1544.66     1785.67    125.52 o
   1  10   5        0.82        4.98     77.34 o
   2  10   5        9.03      -12.78     66.30 o
   3  10   5      513.33      633.46     68.30 o
   4  10   5        0.32       19.72     71.38 o
   5  10   5       92.90       88.22     78.26 o
   6  10   5        5.46       24.99     95.48 o
  -1  11   5      124.91      151.07     94.89 o
   0  11   5      184.44      158.22     73.44 o
   1  11   5        3.24       13.21     76.05 o
   2  11   5        0.51       15.53     70.87 o
   3  11   5      223.45      252.19     77.34 o
  -3  -8   6      107.93      118.56     89.96 o
  -2  -8   6      190.49      229.24     89.27 o
  -1  -8   6       16.45      -20.14     95.16 o
   0  -8   6      346.07      247.12    129.12 o
   1  -8   6      135.06      -58.78    117.28 o
   2  -8   6      931.85      621.05    100.11 o
   3  -8   6       32.65      -20.08    126.13 o
   4  -8   6       73.85      180.38    129.24 o
  -5  -7   6       85.59      141.91     78.09 o
  -4  -7   6      100.89      159.07     72.31 o
  -3  -7   6        2.67       34.32     75.32 o
  -2  -7   6     1356.45     1235.54     94.35 o
  -1  -7   6       24.69       42.74     72.46 o
   0  -7   6     1297.83     1235.21    109.57 o
   1  -7   6       11.67       88.92    122.05 o
   2  -7   6       16.40      -70.37    121.88 o
   3  -7   6        3.67      132.47    117.84 o
   4  -7   6      147.92      277.90    119.78 o
   5  -7   6       28.00       58.38    117.24 o
   6  -7   6       94.87      105.28     85.70 o
  -6  -6   6      282.42      233.17     76.03 o
  -5  -6   6       12.11       40.08     72.05 o
  -4  -6   6     1281.56     1290.67    139.38 o
  -3  -6   6      157.29      183.80     70.70 o
  -2  -6   6        0.58       11.59     73.52 o
  -1  -6   6       11.76       35.69     69.55 o
   0  -6   6       57.15      190.61     69.00 o
   1  -6   6      382.32      480.23     93.99 o
   2  -6   6       92.25      176.87    115.86 o
   3  -6   6      555.23      593.74    118.89 o
   4  -6   6     1259.19     1320.80    124.91 o
   5  -6   6        2.81       53.25    117.96 o
   6  -6   6        3.76       97.93    119.98 o
   7  -6   6        9.42       52.78     83.81 o
  -7  -5   6       32.53       50.56     75.64 o
  -6  -5   6      173.17      242.46     73.14 o
  -5  -5   6       29.48       80.67     69.15 o
  -4  -5   6       49.67      141.51     67.96 o
  -3  -5   6      488.83      554.98     71.20 o
  -2  -5   6      101.82      139.38     68.58 o
  -1  -5   6      404.59      347.13     70.24 o
   0  -5   6      901.98      886.62     60.96 o
   1  -5   6       52.72       54.99     59.15 o
   2  -5   6      380.43      477.21     96.72 o
   3  -5   6      115.30       74.98    121.12 o
   4  -5   6     1371.01     1405.24    124.55 o
   5  -5   6      285.48      323.47     81.61 o
   6  -5   6       24.95      159.62    112.31 o
   7  -5   6      129.19      184.00     84.24 o
   8  -5   6      215.87      250.39     90.43 o
  -8  -4   6      165.01       83.65     88.83 o
  -7  -4   6      604.34      630.65     92.34 o
  -6  -4   6       84.56      114.23     71.33 o
  -5  -4   6      108.74      108.63     58.63 o
  -4  -4   6     1022.61     1006.18     75.93 o
  -3  -4   6      127.23      141.76     70.20 o
  -2  -4   6      782.99      816.29     72.47 o
  -1  -4   6      810.68      728.13     61.31 o
   0  -4   6     4373.11     4351.20    103.70 o
   1  -4   6     2111.43     2095.68    266.55 o
   2  -4   6     1212.33     1263.84     87.68 o
   3  -4   6       75.37       80.68    115.30 o
   4  -4   6      332.06      332.95     95.67 o
   5  -4   6       46.16       84.16     70.07 o
   6  -4   6       11.32       31.05     74.96 o
   7  -4   6      383.74      469.16     82.81 o
   8  -4   6     1270.40     1252.87    163.41 o
   9  -4   6       33.98       35.49     87.85 o
  -8  -3   6       42.31       68.78     71.25 o
  -7  -3   6        9.97       33.85     59.48 o
  -6  -3   6        0.20       41.30     69.15 o
  -5  -3   6      233.71      277.51     74.37 o
  -4  -3   6      521.96      547.60     70.49 o
  -3  -3   6     1095.90     1146.40     72.63 o
  -2  -3   6     2993.40     3019.47     99.04 o
  -1  -3   6      309.63      254.06     82.42 o
   0  -3   6      156.36      173.14     83.11 o
   1  -3   6     1146.60     1179.34     87.70 o
   2  -3   6      126.07      205.00     79.17 o
   3  -3   6     1116.60     1202.49     82.73 o
   4  -3   6     1987.95     1951.55    129.03 o
   5  -3   6      769.91      761.00     86.74 o
   6  -3   6     2746.53     3094.66    158.46 o
   7  -3   6        2.33      -12.45     65.57 o
   8  -3   6      183.44      246.66     69.45 o
   9  -3   6       22.69       30.89     67.42 o
  -9  -2   6      238.50      150.53     74.96 o
  -8  -2   6       23.23       82.98     71.09 o
  -7  -2   6      171.76      207.34     69.39 o
  -6  -2   6      761.06      825.95    112.03 o
  -5  -2   6       35.29       86.05     66.10 o
  -4  -2   6       17.91       55.79     67.01 o
  -3  -2   6      691.09      688.43     87.47 o
  -2  -2   6     1124.51     1234.15     90.98 o
  -1  -2   6     4347.28     4271.89    113.78 o
   0  -2   6     1203.79     1239.33     95.31 o
   1  -2   6      180.71      291.96     85.32 o
   2  -2   6     4262.73     4292.58    104.31 o
   3  -2   6     1183.28     1239.43    159.86 o
   4  -2   6      716.24      762.09    117.00 o
   5  -2   6     1725.51     1819.25     95.59 o
   6  -2   6     1032.00     1096.37     88.66 o
   7  -2   6      499.28      543.49     69.31 o
   8  -2   6      146.40      188.25     68.93 o
   9  -2   6       41.14       48.97     89.54 o
  10  -2   6      648.16      541.53     91.60 o
  -9  -1   6       30.96      108.93     78.48 o
  -8  -1   6       53.01       70.73     79.08 o
  -7  -1   6      186.61      238.98     68.57 o
  -6  -1   6     1192.27     1239.26     67.10 o
  -5  -1   6     4310.98     4244.29    240.00 o
  -4  -1   6      135.24      276.26     83.88 o
  -3  -1   6       38.11       32.77     85.63 o
  -2  -1   6     2847.05     2867.04    104.64 o
  -1  -1   6      470.47      552.46     81.24 o
   0  -1   6     1436.51     1542.58     89.24 o
   1  -1   6      357.27      312.03     97.54 o
   2  -1   6     1644.25     1605.63    213.55 o
   3  -1   6     5278.97     5498.72    183.88 o
   4  -1   6       46.98       74.24     77.94 o
   5  -1   6      153.61      152.63    117.44 o
   6  -1   6      199.08      230.21     84.24 o
   7  -1   6      229.56      362.74    131.74 o
   8  -1   6       42.84       81.34     75.65 o
   9  -1   6        0.03       15.10     78.97 o
  10  -1   6      637.05      555.58     89.01 o
  -9   0   6      782.63      742.99     75.92 o
  -8   0   6        2.33       39.71     58.26 o
  -7   0   6      187.16      244.95     67.67 o
  -6   0   6        0.50       35.36     65.89 o
  -5   0   6      995.63     1005.90    130.21 o
  -4   0   6       66.40      122.62     82.31 o
  -3   0   6      141.56      139.50     87.43 o
  -2   0   6      974.50     1060.30    116.87 o
  -1   0   6     5535.46     5677.36    161.29 o
   0   0   6     2405.39     2210.39     83.65 o
   1   0   6    10881.86    11446.97    174.97 o
   2   0   6        3.57        7.13     91.66 o
   3   0   6     8628.91     9021.88    264.98 o
   4   0   6      100.00       77.37     82.22 o
   5   0   6     2074.91     2074.85    154.65 o
   6   0   6      872.46      997.41     96.95 o
   7   0   6     1073.53     1045.52     71.77 o
   8   0   6      284.39      310.78     63.30 o
   9   0   6        1.14       17.85     73.01 o
  10   0   6       26.71       59.07     75.48 o
  -9   1   6      547.33      577.65     74.18 o
  -8   1   6      344.29      318.53     69.62 o
  -7   1   6      381.39      412.96     59.17 o
  -6   1   6        0.03      -23.66     56.52 o
  -5   1   6      631.66      609.20     82.07 o
  -4   1   6       62.31       68.68     78.32 o
  -3   1   6     1612.62     1700.87     91.43 o
  -2   1   6     1082.59     1181.43     97.35 o
  -1   1   6     7531.05     7309.72    424.67 o
   0   1   6     4446.14     4422.09    126.09 o
   1   1   6     9514.83    10017.97    146.84 o
   2   1   6      265.98      225.08    101.02 o
   3   1   6      278.73      249.91    101.93 o
   4   1   6     2373.92     2171.35    167.49 o
   5   1   6       34.46       15.19    107.50 o
   6   1   6        0.59       28.03     77.57 o
   7   1   6     1376.40     1363.57     78.12 o
   8   1   6     1258.31     1312.93     80.39 o
   9   1   6      622.81      657.75     78.36 o
  10   1   6       80.48      108.88     81.11 o
  11   1   6        2.78       53.03     99.72 o
  -9   2   6        5.75       -0.49     62.66 o
  -8   2   6        0.84       44.27     67.11 o
  -7   2   6        7.26      102.60     57.45 o
  -6   2   6      216.51      208.60     82.91 o
  -5   2   6     1235.60     1199.50     84.79 o
  -4   2   6      781.53      807.20     82.03 o
  -3   2   6    13526.66    14066.05    222.36 o
  -2   2   6        4.95      -51.83     69.73 o
  -1   2   6        1.45        8.86     76.85 o
   0   2   6      623.95      700.24     94.17 o
   1   2   6      535.07      394.48     95.37 o
   2   2   6       40.93       64.15     97.20 o
   3   2   6     1091.45     1230.31    124.95 o
   4   2   6      380.27      338.84    106.04 o
   5   2   6     3757.42     3382.56    197.23 o
   6   2   6      197.36      219.73     91.40 o
   7   2   6      413.73      488.96     76.71 o
   8   2   6       13.72      -13.90     79.25 o
   9   2   6      642.51      695.97     91.77 o
  10   2   6       86.19      133.25     88.88 o
  11   2   6       34.79       37.93    124.87 o
  -9   3   6       97.41       31.71     70.98 o
  -8   3   6       73.65       33.82     58.64 o
  -7   3   6      815.93      915.50     70.66 o
  -6   3   6       17.14       67.37     76.32 o
  -5   3   6        2.27       38.27     63.61 o
  -4   3   6       43.52      108.67     79.72 o
  -3   3   6     1800.92     1922.58     87.47 o
  -2   3   6     2255.12     2336.71     94.20 o
  -1   3   6        9.66       66.77     88.49 o
   0   3   6      261.99      253.82     88.75 o
   1   3   6     7851.95     7153.26    470.00 o
   2   3   6      153.88      196.51     96.94 o
   3   3   6     3979.46     4047.76    135.44 o
   4   3   6      274.95      320.01    106.66 o
   5   3   6     2187.37     2132.22    209.47 o
   6   3   6      315.10      335.34     87.87 o
   7   3   6       68.99      -14.14    107.10 o
   8   3   6      601.13      913.10    115.70 o
   9   3   6      554.87      478.32     86.57 o
  10   3   6       63.54       80.68     85.08 o
  -9   4   6        2.35       71.82     71.69 o
  -8   4   6        2.55       53.65     68.53 o
  -7   4   6      264.91      271.38     67.03 o
  -6   4   6      568.53      653.26     81.89 o
  -5   4   6      415.01      339.61     81.14 o
  -4   4   6       14.98       36.91     77.68 o
  -3   4   6     2315.32     2344.66     88.74 o
  -2   4   6      573.36      571.26     68.81 o
  -1   4   6     1499.81     1561.23    137.17 o
   0   4   6     3251.03     3516.25     99.24 o
   1   4   6     4028.64     4043.82    102.71 o
   2   4   6     1606.96     1699.24    109.19 o
   3   4   6     3310.49     3172.92    121.58 o
   4   4   6       91.66       75.31    120.94 o
   6   4   6       81.88      167.74    107.58 o
   7   4   6       56.15      -40.80    109.24 o
   8   4   6       29.71       92.63    110.57 o
   9   4   6      884.64      961.01    123.22 o
  10   4   6       96.32      237.95    119.26 o
  -8   5   6      177.24      172.15     71.50 o
  -7   5   6        1.86        3.13     64.31 o
  -6   5   6      176.84      223.16     81.18 o
  -5   5   6       53.28      -31.27     66.88 o
  -4   5   6      386.22      388.94     65.81 o
  -3   5   6     1784.38     1744.51     85.84 o
  -2   5   6      218.72      214.49     77.22 o
  -1   5   6     2368.25     2096.67    174.50 o
   0   5   6      311.24      287.11     80.51 o
   1   5   6     2053.05     2018.04    208.62 o
   2   5   6      699.29      789.41     87.79 o
   3   5   6       78.97      107.04     92.45 o
   4   5   6     1077.06     1007.48    120.57 o
   5   5   6      666.96      569.71    111.22 o
   6   5   6      473.51      465.80    111.86 o
   7   5   6      466.95      609.09    112.35 o
   8   5   6        5.78      116.15    111.78 o
   9   5   6      198.26      263.20    115.94 o
  10   5   6        0.79      110.65    121.44 o
  -8   6   6      603.53      524.31     64.69 o
  -7   6   6      261.54      255.09     67.79 o
  -6   6   6      110.37      165.64     79.38 o
  -5   6   6      478.78      458.08     59.31 o
  -4   6   6       32.71       58.95     82.11 o
  -3   6   6       43.01       42.45     78.40 o
  -2   6   6     1388.06     1372.48    117.70 o
  -1   6   6      238.59      207.31     61.26 o
   0   6   6     4371.84     4239.17     98.74 o
   1   6   6     1627.94     1686.77    201.39 o
   2   6   6      351.16      406.24     89.89 o
   3   6   6     3531.32     3148.98    149.76 o
   4   6   6        1.42      -13.13    133.80 o
   5   6   6      228.84      309.62    107.70 o
   6   6   6      116.42      172.71    108.96 o
   7   6   6      243.08      295.44    114.09 o
   8   6   6       56.02       85.40    115.18 o
   9   6   6        3.36      -18.34    115.26 o
  -7   7   6       43.92       70.05     69.40 o
  -6   7   6      216.10      282.55     84.90 o
  -5   7   6       48.13       92.74     79.98 o
  -4   7   6     2592.09     2785.97     91.68 o
  -3   7   6      232.78      235.96     78.86 o
  -2   7   6     1093.49     1158.67     84.37 o
  -1   7   6     1517.46     1503.00     86.25 o
   0   7   6        8.31      -14.02     77.37 o
   1   7   6      150.41      191.70     76.31 o
   2   7   6      189.69      194.48    129.36 o
   3   7   6      903.80      895.36    115.86 o
   4   7   6      925.77      955.03    140.22 o
   5   7   6     1091.97     1140.81     96.03 o
   6   7   6       11.00        4.36    105.20 o
   7   7   6      254.64      338.02    112.51 o
   8   7   6        0.76       81.12    112.83 o
   9   7   6       10.08     -115.74    125.12 o
  -6   8   6      466.79      284.13    122.61 o
  -5   8   6       48.40       77.30     82.33 o
  -4   8   6      692.89      803.13     81.74 o
  -3   8   6       11.36       23.23     78.10 o
  -2   8   6      249.53      276.21     78.84 o
  -1   8   6      151.46      200.34    109.44 o
   0   8   6      820.05      802.69    111.06 o
   1   8   6      173.64      157.72    109.08 o
   2   8   6       80.39       91.46    132.27 o
   3   8   6       19.54       77.49    104.55 o
   4   8   6      344.80      388.07     75.42 o
   5   8   6      102.43      128.72     82.27 o
   6   8   6      238.99      292.73    113.60 o
   7   8   6      536.29      607.40    119.26 o
   8   8   6      311.39      308.41    120.31 o
  -5   9   6        3.95       40.84     82.58 o
  -4   9   6      362.59      465.72    117.12 o
  -3   9   6       54.56      141.88    109.80 o
  -2   9   6      115.22       86.29    111.46 o
  -1   9   6      201.54      198.24    116.11 o
   0   9   6      436.70      429.44    107.78 o
   1   9   6      400.85      368.12    110.77 o
   2   9   6      554.89      763.66    111.46 o
   3   9   6      282.02      328.87     77.28 o
   4   9   6      316.33      379.23     75.40 o
   5   9   6      482.49      477.36     80.75 o
   6   9   6        1.96      -23.35     83.34 o
   7   9   6       38.82       20.32     83.14 o
  -4  10   6      186.24      222.40    119.18 o
  -3  10   6      198.22      221.47    118.45 o
  -2  10   6     1005.08      785.31    121.16 o
  -1  10   6       76.51      -36.72    110.61 o
   0  10   6       28.58      117.28    112.47 o
   1  10   6      193.58      199.73    111.99 o
   2  10   6        6.57      -22.60     77.36 o
   3  10   6       34.55       77.23     70.26 o
   4  10   6      267.67      236.75     75.72 o
   5  10   6      240.83      178.84     87.09 o
   6  10   6      505.07      438.88    107.20 o
  -1  11   6       38.79      140.51    120.35 o
   0  11   6        0.00       20.44     91.62 o
   1  11   6       71.44       96.29     82.76 o
   2  11   6      940.47      907.89     74.66 o
   3  11   6       11.48      -13.14     76.18 o
  -1  -8   7       73.44       46.05    102.39 o
   0  -8   7      503.49      296.16    130.85 o
   1  -8   7      261.53      224.05    132.23 o
   2  -8   7      350.88      251.52    129.44 o
  -4  -7   7      154.57      142.56     76.42 o
  -3  -7   7      339.93      326.17     76.25 o
  -2  -7   7      490.01      508.23     75.30 o
  -1  -7   7        0.95       87.81     62.56 o
   0  -7   7       72.38       72.36     95.64 o
   1  -7   7      106.37      149.81    100.87 o
   2  -7   7       34.82       14.42    120.63 o
   3  -7   7      267.59      261.50    123.10 o
   4  -7   7      385.79      440.07    126.73 o
   5  -7   7       41.18      146.85    124.51 o
  -5  -6   7        6.12       46.25     73.10 o
  -4  -6   7        1.39       -4.26     77.36 o
  -3  -6   7      212.18      254.00     72.73 o
  -2  -6   7      293.20      310.87     70.86 o
  -1  -6   7      763.40      797.13     66.98 o
   0  -6   7       73.23       51.86     59.35 o
   1  -6   7      351.34      400.30     74.70 o
   2  -6   7      872.49      952.33    108.50 o
   3  -6   7       49.08       99.95    119.54 o
   4  -6   7       35.65       68.56    119.26 o
   5  -6   7       39.29      200.38    117.40 o
   6  -6   7       40.48        6.95    111.82 o
   7  -6   7      141.23      151.41     87.94 o
  -6  -5   7       19.91       24.64     73.42 o
  -5  -5   7     1084.69     1047.29    172.00 o
  -4  -5   7       20.01       12.96     70.55 o
  -3  -5   7       74.55      182.43     69.42 o
  -2  -5   7       87.97       20.65     70.51 o
  -1  -5   7      847.77      893.72     74.90 o
   0  -5   7       29.78       42.55     69.84 o
   1  -5   7       95.52      164.18     70.93 o
   2  -5   7      116.02      137.85     62.08 o
   3  -5   7     1351.21     1353.02    164.93 o
   4  -5   7       53.65      125.16    117.48 o
   5  -5   7        2.41       13.53     80.03 o
   6  -5   7      806.27      817.07    125.52 o
   7  -5   7       61.68      148.75    122.37 o
   8  -5   7       31.70       61.49     87.29 o
  -7  -4   7       61.53      179.32     73.34 o
  -6  -4   7       56.49       84.39     70.61 o
  -5  -4   7      190.32      162.03     70.72 o
  -4  -4   7        4.80      -69.15     69.15 o
  -3  -4   7      107.40      114.88     69.98 o
  -2  -4   7      734.00      747.07     72.78 o
  -1  -4   7     1974.56     1875.46    172.83 o
   0  -4   7      207.80      228.86     84.47 o
   1  -4   7      251.98      289.75     81.17 o
   2  -4   7      260.58      360.08     81.85 o
   3  -4   7      529.02      533.01     82.34 o
   4  -4   7       38.37       77.81    111.74 o
   5  -4   7      863.07      833.91     98.73 o
   6  -4   7       90.20       61.43     91.72 o
   7  -4   7      109.02      162.65     94.56 o
   8  -4   7      166.91      163.24     85.68 o
  -8  -3   7       77.33       99.40     73.11 o
  -7  -3   7      150.98      141.44     77.31 o
  -6  -3   7      138.40      130.22     61.55 o
  -5  -3   7      421.56      387.54     71.80 o
  -4  -3   7       23.27      119.79     68.17 o
  -3  -3   7      503.81      534.46     72.18 o
  -2  -3   7       19.00      101.10     85.71 o
  -1  -3   7     2354.77     2372.70    101.28 o
   0  -3   7      858.95      927.98     86.93 o
   1  -3   7     2180.86     2130.72    213.04 o
   2  -3   7      294.74      263.68     82.07 o
   3  -3   7      229.12      246.49     80.23 o
   4  -3   7      311.62      404.03    115.34 o
   5  -3   7       27.53      115.20     91.79 o
   6  -3   7       10.78       46.50     85.88 o
   7  -3   7      311.29      352.19     90.30 o
   8  -3   7       80.64      113.55     69.72 o
   9  -3   7      493.34      507.32     75.93 o
  -8  -2   7        0.70       50.76     72.25 o
  -7  -2   7        0.16       19.42     69.52 o
  -6  -2   7        5.48        7.98     59.06 o
  -5  -2   7      670.95      668.53     72.59 o
  -4  -2   7      672.80      720.52     69.82 o
  -3  -2   7     4779.65     4714.81    109.02 o
  -2  -2   7      753.57      806.42     88.72 o
  -1  -2   7       76.12      129.84     70.85 o
   0  -2   7       45.32       68.56     71.92 o
   1  -2   7       19.03       58.46     82.30 o
   2  -2   7      626.55      548.02     92.35 o
   3  -2   7      815.99      757.66     84.48 o
   4  -2   7     1194.95     1180.22    132.77 o
   5  -2   7     3935.37     4238.58    146.65 o
   6  -2   7        3.40        2.03     84.03 o
   7  -2   7       68.73       30.38     78.03 o
   8  -2   7      574.14      608.65     69.41 o
   9  -2   7      231.45      258.83     71.77 o
  10  -2   7       42.34       85.74     94.79 o
  -8  -1   7        3.28        7.21     72.66 o
  -7  -1   7      576.25      649.88     72.93 o
  -6  -1   7      342.52      369.86     71.13 o
  -5  -1   7      726.08      729.03     72.58 o
  -4  -1   7      149.31      169.99     86.05 o
  -3  -1   7      142.98      168.15     70.49 o
  -2  -1   7     1284.75     1337.30     91.17 o
  -1  -1   7       38.38       71.30     86.32 o
   0  -1   7      162.44      174.89     73.37 o
   1  -1   7    10102.09    10633.04    136.98 o
   2  -1   7      921.88     1054.73     90.10 o
   3  -1   7     2032.31     2143.20     90.83 o
   4  -1   7      273.39      345.12     81.62 o
   5  -1   7     3178.33     3272.23    141.19 o
   6  -1   7      339.53      364.52     85.53 o
   7  -1   7       38.84       86.01     77.99 o
   8  -1   7      471.85      397.24    115.86 o
   9  -1   7      324.67      339.93     84.97 o
  10  -1   7      155.59      102.83     84.73 o
  -9   0   7      123.36      165.87     74.51 o
  -8   0   7        0.83      -21.97     69.36 o
  -7   0   7      138.06      131.43     68.63 o
  -6   0   7     1074.89      990.41     79.59 o
  -5   0   7       57.97       41.25     83.81 o
  -4   0   7        0.48       30.40     69.15 o
  -3   0   7     2322.44     2353.71     96.57 o
  -2   0   7      185.95      303.51     91.06 o
  -1   0   7        2.92       27.00     87.91 o
   0   0   7      235.26      289.92     94.01 o
   1   0   7    10405.59    10756.68    204.18 o
   2   0   7      621.84      487.94     91.48 o
   3   0   7     3922.93     4004.75    105.81 o
   4   0   7      401.78      480.06     84.62 o
   5   0   7     1572.83     1617.12     87.20 o
   6   0   7      291.61      379.11     95.87 o
   7   0   7      257.52      327.37     77.87 o
   8   0   7      119.73      127.85     66.90 o
   9   0   7      815.27      804.08     79.60 o
  10   0   7      319.44      330.04     78.68 o
  -9   1   7      405.31      313.68     75.43 o
  -8   1   7      226.79      298.26     70.96 o
  -7   1   7      192.03      309.02     66.55 o
  -6   1   7      175.15      235.36     82.37 o
  -5   1   7       80.91       97.70     80.03 o
  -4   1   7      236.93      264.05     82.22 o
  -3   1   7     2649.42     2629.79    118.85 o
  -2   1   7     2717.38     2651.73     98.45 o
  -1   1   7     4912.93     5041.55    158.00 o
   0   1   7      341.11      298.71    100.11 o
   1   1   7      213.14      273.03     94.62 o
   2   1   7     1491.21     1475.97    100.37 o
   3   1   7     1375.06     1278.24    201.69 o
   4   1   7      938.93     1003.47     93.80 o
   5   1   7      794.51      763.79     88.47 o
   6   1   7      913.83      942.28     84.34 o
   7   1   7     2971.31     3189.75    175.43 o
   8   1   7       87.12       38.42     71.35 o
   9   1   7       43.63       78.75     74.18 o
  10   1   7       39.36       28.17     76.10 o
  -9   2   7       19.34      100.61     73.41 o
  -8   2   7      514.37      566.35     73.81 o
  -7   2   7       26.33       10.02     66.22 o
  -6   2   7      826.75      875.87     83.44 o
  -5   2   7      983.90     1086.77     83.98 o
  -4   2   7     1216.27     1245.08     87.57 o
  -3   2   7      900.75      894.62     61.98 o
  -2   2   7     3047.11     3171.42     97.23 o
  -1   2   7      846.62      904.41     89.80 o
   0   2   7     5755.90     5879.54    122.08 o
   1   2   7      483.06      546.61     93.79 o
   2   2   7      107.64      128.38     91.53 o
   3   2   7     3169.04     3085.63    110.84 o
   4   2   7      173.64      148.17     86.78 o
   5   2   7      210.42      226.82    101.87 o
   6   2   7       30.96       12.59     84.20 o
   7   2   7     1568.81     1683.76     92.24 o
   8   2   7     1039.97     1071.87     86.70 o
   9   2   7        0.33       49.63     80.31 o
  10   2   7      268.22      249.81    105.64 o
  -8   3   7       44.85       67.58     67.45 o
  -7   3   7       33.50       -3.14     67.17 o
  -6   3   7       54.79      207.86     78.09 o
  -5   3   7      141.91      109.56     63.10 o
  -4   3   7     4618.65     4416.89    456.23 o
  -3   3   7       97.12      130.80     80.44 o
  -2   3   7     2054.87     2085.78     87.91 o
  -1   3   7     3733.00     3827.29    102.00 o
   0   3   7      145.71      152.38     83.64 o
   1   3   7      262.06      315.29     84.97 o
   2   3   7      180.79      252.53    105.07 o
   3   3   7     5560.64     4830.96    445.94 o
   4   3   7     4624.31     4410.37    135.86 o
   5   3   7      874.00      889.05    105.87 o
   6   3   7       12.99       -4.49     86.71 o
   7   3   7      330.65      369.52     83.54 o
   8   3   7       86.56      132.71    110.53 o
   9   3   7       61.90      164.99    114.45 o
  10   3   7       82.83      191.33    120.35 o
  -8   4   7      919.19      808.61     85.37 o
  -7   4   7      314.13      340.53     82.64 o
  -6   4   7      286.68      324.24     78.21 o
  -5   4   7       13.53      -29.47     79.76 o
  -4   4   7      746.49      759.43     81.30 o
  -3   4   7       82.27       32.73     79.73 o
  -2   4   7      475.73      523.63     78.88 o
  -1   4   7     1386.79     1388.23     86.33 o
   0   4   7     3821.27     3764.00    136.71 o
   1   4   7     1226.91     1136.73     86.77 o
   2   4   7     1150.59     1105.93     85.12 o
   3   4   7       64.57       59.04     85.55 o
   4   4   7     1883.86     1837.29    118.67 o
   5   4   7       30.30       54.86    115.99 o
   6   4   7       56.31       68.80    109.12 o
   7   4   7      690.13      759.26    111.86 o
   8   4   7      281.78      226.88    111.14 o
   9   4   7      897.02      871.20    119.10 o
  10   4   7        7.65      -80.80    114.49 o
  -8   5   7      395.41      423.00     72.07 o
  -7   5   7      291.61      289.07     84.11 o
  -6   5   7      349.09      361.69     58.97 o
  -5   5   7       74.78       90.58     79.84 o
  -4   5   7      505.64      476.20     79.31 o
  -3   5   7      490.26      469.46     79.08 o
  -2   5   7      521.99      596.93     81.01 o
  -1   5   7      183.40      194.27     75.46 o
   0   5   7     1528.19     1546.09     96.55 o
   1   5   7       97.29       59.61     79.31 o
   2   5   7     7199.87     6708.99    374.30 o
   3   5   7      514.71      488.48     85.49 o
   4   5   7      126.42      125.96    114.13 o
   5   5   7     1334.00     1117.98    155.82 o
   6   5   7       74.30       71.30    107.58 o
   7   5   7       64.00       70.58    110.49 o
   8   5   7      740.65      852.38    114.53 o
   9   5   7      364.38      279.08    116.23 o
  10   5   7      705.23      797.27    128.95 o
  -7   6   7       27.66      107.95     80.13 o
  -6   6   7       65.11      -45.95     81.45 o
  -5   6   7      117.27      162.19     65.61 o
  -4   6   7       16.60       46.85     78.53 o
  -3   6   7       25.60       90.08     76.86 o
  -2   6   7     4364.27     4707.30     96.45 o
  -1   6   7       49.51       68.26     76.32 o
   0   6   7      303.85      387.60     85.96 o
   1   6   7      562.62      587.64     79.70 o
   2   6   7        0.35       -0.50     70.70 o
   3   6   7        1.65       15.96     81.29 o
   4   6   7      627.40      622.46    109.07 o
   5   6   7      485.50      478.24    252.53 o
   6   6   7     1966.76     2078.73    128.27 o
   7   6   7       16.19       35.27     77.93 o
   8   6   7       39.82      -11.96    115.66 o
   9   6   7        6.29      135.42     84.47 o
  -7   7   7       13.77      184.34     86.08 o
  -6   7   7     1160.71     1282.76     91.12 o
  -5   7   7       12.86       67.24     66.79 o
  -4   7   7       50.01       19.20     79.67 o
  -3   7   7      401.57      459.33     78.60 o
  -2   7   7      264.08      276.78     78.54 o
  -1   7   7      110.39      109.78     80.73 o
   0   7   7      153.64      211.69     76.32 o
   1   7   7      379.67      457.10     84.54 o
   2   7   7     2982.44     3053.83    108.11 o
   3   7   7      427.04      516.54    135.74 o
   4   7   7      597.72      600.45    164.63 o
   5   7   7       94.98      144.17     86.26 o
   6   7   7      300.33      469.52    111.26 o
   7   7   7       53.29      189.55    111.34 o
   8   7   7       16.15       82.94    114.53 o
   9   7   7      151.33      241.34    124.83 o
  -6   8   7      245.34      333.53     90.40 o
  -5   8   7      777.29      683.14     85.93 o
  -4   8   7      148.02      144.58     80.73 o
  -3   8   7        7.22       45.68     78.41 o
  -2   8   7     1604.16     1678.78     88.60 o
  -1   8   7        8.25       49.94     78.90 o
   0   8   7      695.78      660.32    100.67 o
   1   8   7       83.89       94.33    107.78 o
   2   8   7      476.02      552.98    114.01 o
   3   8   7      167.84      222.96    132.14 o
   4   8   7      333.86      526.60    158.73 o
   5   8   7        1.06       27.32     82.84 o
   6   8   7      164.64      258.15    116.15 o
   7   8   7      274.92      335.39    115.99 o
   8   8   7      105.35      114.25    120.79 o
  -5   9   7      124.22       49.49    120.47 o
  -4   9   7       20.78       46.90    114.73 o
  -3   9   7      423.66      443.10    120.27 o
  -2   9   7     1009.84     1192.74    121.44 o
  -1   9   7       86.84      183.53    110.49 o
   0   9   7     1556.04     1776.30    124.15 o
   1   9   7      521.97      541.02    114.45 o
   2   9   7       50.35       83.95    109.04 o
   3   9   7        6.72      -58.50    134.53 o
   4   9   7       19.21       23.28     72.20 o
   5   9   7        7.21      -21.56     81.94 o
   6   9   7      154.83      117.48     85.44 o
   7   9   7       71.32      102.90    121.44 o
  -3  10   7        2.49      -93.97    122.69 o
  -2  10   7       22.97       78.82    117.36 o
  -1  10   7        1.12      -57.65    114.69 o
   0  10   7       13.60       48.64    112.75 o
   1  10   7      672.36      608.25    120.67 o
   2  10   7        0.45       97.64    138.29 o
   3  10   7      214.33      148.50     88.01 o
   4  10   7      807.62      891.03     81.90 o
   5  10   7        6.93       89.48     84.85 o
   6  10   7       65.04      110.57    122.25 o
  -1  11   7        3.67       -2.46    120.67 o
   0  11   7      461.69      688.76    152.99 o
   1  11   7       11.54      -51.23    121.88 o
   2  11   7       87.70      127.10     91.82 o
   3  11   7        0.35        4.27     67.84 o
  -2  -7   8       10.63       54.28     74.25 o
  -1  -7   8      230.95      213.74     77.95 o
   0  -7   8        1.05       12.83     73.71 o
   1  -7   8      687.87      632.73    133.24 o
   2  -7   8       60.26      -31.35    127.38 o
   3  -7   8       36.62      -10.18    130.77 o
   4  -7   8      131.97      125.36     91.30 o
  -4  -6   8       71.80      109.72     74.91 o
  -3  -6   8      591.90      554.03     77.99 o
  -2  -6   8       19.28        3.72     73.08 o
  -1  -6   8        0.39       37.24     73.53 o
   0  -6   8        0.81      -18.40     71.12 o
   1  -6   8       23.25       19.61     72.67 o
   2  -6   8      187.42      206.88    102.97 o
   3  -6   8      121.45      191.61    123.14 o
   4  -6   8      212.36      258.55    122.29 o
   5  -6   8     1320.87     1034.66    134.41 o
   6  -6   8       52.00      127.58    122.53 o
  -5  -5   8      108.53      101.66     73.17 o
  -4  -5   8        0.23       53.75     72.36 o
  -3  -5   8       31.32       78.19     63.20 o
  -2  -5   8      438.10      411.15     73.98 o
  -1  -5   8        3.45        4.97     61.56 o
   0  -5   8       26.52       94.37     67.39 o
   1  -5   8     1262.32     1345.42     81.07 o
   2  -5   8       24.83        0.61     71.01 o
   3  -5   8      694.75      612.29     90.74 o
   4  -5   8      175.07      179.09    103.90 o
   5  -5   8      344.57      369.97    121.96 o
   6  -5   8       39.52      -28.84    124.31 o
   7  -5   8       29.95       86.01    124.63 o
  -6  -4   8      635.05      541.76     76.11 o
  -5  -4   8       19.03       74.23     69.56 o
  -4  -4   8      347.69      350.09     73.73 o
  -3  -4   8      335.16      305.25     73.04 o
  -2  -4   8        1.00       66.02     60.14 o
  -1  -4   8       14.16       63.81     86.33 o
   0  -4   8      113.93      186.74     85.50 o
   1  -4   8      646.17      626.94     87.61 o
   2  -4   8       18.65       64.48     68.67 o
   3  -4   8      242.27      236.59     82.06 o
   4  -4   8      123.24       95.46    115.82 o
   5  -4   8      555.73      493.44     97.02 o
   6  -4   8       13.49       81.55     93.32 o
   7  -4   8      159.93      258.16    100.65 o
   8  -4   8       21.35       68.17     76.80 o
  -7  -3   8      165.67      243.10     76.11 o
  -6  -3   8       70.37       81.38     72.55 o
  -5  -3   8       20.49       55.79     69.00 o
  -4  -3   8      765.80      777.34     73.80 o
  -3  -3   8       65.49       72.80     59.62 o
  -2  -3   8      531.44      588.48     86.55 o
  -1  -3   8     1092.64     1109.45     90.96 o
   0  -3   8        1.47       53.30     87.41 o
   1  -3   8      121.00      130.39     59.21 o
   2  -3   8       67.25      115.58     83.06 o
   3  -3   8       10.60       48.77     65.97 o
   4  -3   8      186.57      235.84     63.25 o
   5  -3   8     1122.63     1226.63    128.63 o
   6  -3   8       41.03       31.80     84.69 o
   7  -3   8     2151.47     2178.36    109.31 o
   8  -3   8       15.41       77.64     89.91 o
   9  -3   8       12.99       54.60     80.44 o
  -7  -2   8       20.27       38.10     72.31 o
  -6  -2   8      473.93      463.45     72.79 o
  -5  -2   8      518.27      545.34     73.27 o
  -4  -2   8      345.48      306.48     85.54 o
  -3  -2   8       28.52      -64.05     81.93 o
  -2  -2   8      176.42      189.85     70.03 o
  -1  -2   8      239.75      320.23     70.25 o
   0  -2   8     1761.19     1663.84    215.25 o
   1  -2   8      438.07      422.15     89.92 o
   2  -2   8      154.64      146.83     99.54 o
   3  -2   8     1273.35     1408.85     86.75 o
   4  -2   8      388.68      474.56     81.98 o
   5  -2   8      194.33      285.94    114.05 o
   6  -2   8        2.28       56.07     88.08 o
   7  -2   8       95.11      152.42     86.86 o
   8  -2   8      344.82      341.46     94.83 o
   9  -2   8        0.60       35.99     68.22 o
  -8  -1   8       10.74      -32.43     74.73 o
  -7  -1   8        0.39       11.56     76.33 o
  -6  -1   8      278.47      305.74     70.78 o
  -5  -1   8     1228.29     1237.08     97.33 o
  -4  -1   8     1697.33     1717.28    157.60 o
  -3  -1   8      134.43      120.45     85.35 o
  -2  -1   8       12.50       51.42     82.18 o
  -1  -1   8     1643.13     1661.71     97.05 o
   0  -1   8       72.39       57.91     86.02 o
   1  -1   8     1166.98     1202.75    112.09 o
   2  -1   8      592.47      579.31     85.99 o
   3  -1   8      383.66      493.55     81.31 o
   4  -1   8     2436.57     2529.61     94.05 o
   5  -1   8      177.87      178.70     78.27 o
   6  -1   8      141.06      148.02    113.36 o
   7  -1   8      898.86      862.70     85.04 o
   8  -1   8      169.83      232.39     89.25 o
   9  -1   8        3.28       24.57     66.93 o
  10  -1   8       39.76       52.27     74.71 o
  -8   0   8      600.92      415.50     69.09 o
  -7   0   8      211.25      259.81     72.02 o
  -6   0   8      168.58       85.99     98.85 o
  -5   0   8       27.32       23.11     84.95 o
  -4   0   8      405.53      365.59     85.59 o
  -3   0   8       32.98      123.13     84.72 o
  -2   0   8     1088.07     1056.51     77.33 o
  -1   0   8      206.83      226.86     84.78 o
   0   0   8     3518.72     3611.37    103.26 o
   1   0   8     1555.12     1681.02     94.37 o
   2   0   8     6572.02     6790.84    120.02 o
   3   0   8     2596.60     2627.91     99.47 o
   4   0   8      740.29      695.43     85.68 o
   5   0   8      185.82      226.20     80.11 o
   6   0   8      230.06      237.06    143.98 o
   7   0   8      869.84      961.73     85.29 o
   8   0   8      580.66      585.43     92.41 o
   9   0   8      142.66      186.17     82.11 o
  10   0   8       13.61        7.97     74.30 o
  -8   1   8      141.30      115.50     71.04 o
  -7   1   8      214.22      139.55     58.83 o
  -6   1   8      347.22      360.90     88.16 o
  -5   1   8       23.58       27.47     79.56 o
  -4   1   8      708.24      696.06     87.81 o
  -3   1   8      754.23      731.81     86.65 o
  -2   1   8      584.06      510.30     74.36 o
  -1   1   8      600.89      638.39     90.44 o
   0   1   8     3129.95     3154.59    103.41 o
   1   1   8        1.15       34.72     85.15 o
   2   1   8     8108.66     8495.36    263.62 o
   3   1   8     2517.95     2324.73    295.54 o
   4   1   8      431.86      474.73     86.86 o
   5   1   8     1332.82     1294.93     88.73 o
   6   1   8      153.79      183.41    147.94 o
   7   1   8       77.49      118.95     89.36 o
   8   1   8      553.48      563.68     72.69 o
   9   1   8      540.62      564.93     77.96 o
  10   1   8      159.07      171.42     82.21 o
  -8   2   8       36.85      114.08     72.15 o
  -7   2   8      113.01       64.38     68.85 o
  -6   2   8      398.43      399.92     81.87 o
  -5   2   8      254.16      225.24     67.65 o
  -4   2   8     1520.68     1700.63     88.90 o
  -3   2   8      110.23       64.47     81.32 o
  -2   2   8     7655.14     7786.55    119.61 o
  -1   2   8       31.18      103.05     84.10 o
   0   2   8      256.12      285.35     87.75 o
   1   2   8     1143.23     1247.48     97.25 o
   2   2   8        1.79      -14.73     90.96 o
   3   2   8        2.48      -20.03     98.49 o
   4   2   8     1287.86     1329.36     97.65 o
   5   2   8      806.04      766.75     96.07 o
   6   2   8     3671.90     3736.38    193.83 o
   7   2   8      922.98      888.99     97.42 o
   8   2   8      320.81      375.70     79.14 o
   9   2   8       49.71       81.15     82.70 o
  10   2   8       20.15       64.60     94.54 o
  -8   3   8       53.02       56.76     70.99 o
  -7   3   8       46.06       48.80     69.05 o
  -6   3   8     1375.27     1364.17     90.45 o
  -5   3   8       36.28       67.77     79.94 o
  -4   3   8     1288.80     1388.69     86.12 o
  -3   3   8       78.60      122.62     80.33 o
  -2   3   8      703.73      688.16     69.92 o
  -1   3   8     1115.62     1132.82     86.88 o
   0   3   8        6.98       -7.56     78.86 o
   1   3   8      939.06      923.28     87.45 o
   2   3   8     7393.65     6928.68    811.31 o
   3   3   8      283.77      290.54     90.69 o
   4   3   8     1223.15     1186.40    109.12 o
   5   3   8       17.72       29.68     96.40 o
   6   3   8      287.69      250.27    147.90 o
   7   3   8        0.74       37.60     89.58 o
   8   3   8      318.38      265.51     87.75 o
   9   3   8      213.10      231.36    115.94 o
  10   3   8      355.10      519.37    124.31 o
  -8   4   8      293.84      295.66     72.77 o
  -7   4   8       67.26       31.04     67.66 o
  -6   4   8      474.80      407.88    108.85 o
  -5   4   8     1830.58     1746.24     90.98 o
  -4   4   8      462.56      480.43     66.94 o
  -3   4   8       96.75      145.89     79.92 o
  -2   4   8     2141.61     2145.14     91.13 o
  -1   4   8       24.08       51.83     79.38 o
   0   4   8      609.40      673.33     82.40 o
   1   4   8     1013.19     1031.19     87.23 o
   2   4   8     1641.32     1608.15    151.68 o
   3   4   8     2066.18     1880.35    100.05 o
   4   4   8     1908.16     1906.08    117.03 o
   5   4   8        7.62       -4.60    107.01 o
   6   4   8      478.43      482.97    174.00 o
   7   4   8      125.98       90.45    109.52 o
   8   4   8      361.86      418.61    113.48 o
   9   4   8       21.66      -49.41    110.94 o
  10   4   8      416.48      379.59    124.51 o
  -7   5   8      291.39      269.62     60.81 o
  -6   5   8       63.05      108.61     82.04 o
  -5   5   8       12.41        2.92     80.48 o
  -4   5   8      158.99      144.05     67.53 o
  -3   5   8      235.71      221.22     66.44 o
  -2   5   8     2323.34     2465.29     90.90 o
  -1   5   8      870.43      897.93     82.33 o
   0   5   8     3501.77     3623.26     94.82 o
   1   5   8      693.82      742.57     81.51 o
   2   5   8       34.66        9.59     76.24 o
   3   5   8      155.07      167.63     83.27 o
   4   5   8        5.13       -2.98    107.22 o
   5   5   8      372.49      397.88    116.87 o
   7   5   8      147.61      182.48    116.95 o
   8   5   8     1368.26     1545.74    124.91 o
   9   5   8        0.64       38.58    115.26 o
  10   5   8      122.02       96.59    121.64 o
  -7   6   8      548.66      417.05     79.89 o
  -6   6   8       28.93      112.11     67.07 o
  -5   6   8       88.98        2.95     81.35 o
  -4   6   8     1053.91      987.17     98.05 o
  -3   6   8        2.79       29.24     76.60 o
  -2   6   8      701.53      737.66     78.47 o
  -1   6   8     1114.01     1203.42     85.11 o
   0   6   8      245.19      186.63     79.79 o
   1   6   8     1654.49     1775.32     86.07 o
   2   6   8      861.63      810.10     83.29 o
   3   6   8       86.20      130.93     94.49 o
   4   6   8     4733.07     4599.14    500.81 o
   5   6   8      289.37      219.93    187.65 o
   6   6   8      116.96      -54.66    110.85 o
   7   6   8        5.68       11.80    109.00 o
   8   6   8      297.03      394.33    117.20 o
   9   6   8      392.32      356.00    121.28 o
  -6   7   8       72.14       49.71     89.60 o
  -5   7   8       19.37       46.29     68.90 o
  -4   7   8      119.74      166.16     80.27 o
  -3   7   8     1120.27     1166.12     83.19 o
  -2   7   8       99.39       96.91     76.64 o
  -1   7   8      190.58      280.21     80.17 o
   0   7   8      876.78      930.87     81.63 o
   1   7   8       51.21       61.21     75.63 o
   2   7   8      281.19      344.00     87.67 o
   3   7   8       28.80      107.60     92.47 o
   4   7   8      867.77      775.94    157.68 o
   5   7   8     2220.86     1932.08    247.97 o
   6   7   8      713.05      553.91     88.31 o
   7   7   8       97.61      249.79    112.83 o
   8   7   8      268.55      450.37    119.30 o
   9   7   8       10.06       53.93     86.13 o
  -5   8   8      375.33      345.52     87.45 o
  -4   8   8      353.73      244.35     82.47 o
  -3   8   8       48.17      149.37     78.55 o
  -2   8   8       59.71      122.62     78.98 o
  -1   8   8      125.14      179.54     78.71 o
   0   8   8       53.35       37.53     81.10 o
   1   8   8     1754.12     2010.88    132.02 o
   2   8   8      221.62      294.75     95.81 o
   3   8   8      145.89      249.83    136.83 o
   4   8   8      110.16      152.75    141.76 o
   5   8   8      765.69      746.09     85.49 o
   6   8   8        5.97      -41.29    113.72 o
   7   8   8      101.93      107.14    114.73 o
   8   8   8      289.63      237.42     91.67 o
  -4   9   8       10.21       15.97     66.49 o
  -3   9   8      794.26      771.27     86.37 o
  -2   9   8      422.76      453.09     84.19 o
  -1   9   8      434.68      313.35     83.60 o
   0   9   8        7.00      -15.35    112.47 o
   1   9   8      117.26      152.95    114.53 o
   2   9   8       59.47      112.39    114.13 o
   3   9   8      513.29      664.76    143.38 o
   4   9   8      591.60      574.55    149.88 o
   5   9   8       52.47       -0.76     86.99 o
   6   9   8      329.27      394.01    115.14 o
   7   9   8       15.66       49.17    119.10 o
  -3  10   8      175.55      162.20    121.12 o
  -2  10   8       32.58       17.25    120.35 o
  -1  10   8      582.91      570.88    120.75 o
   0  10   8        8.04       53.17    140.95 o
   1  10   8       35.25       92.96    114.85 o
   2  10   8      197.94      278.35    118.13 o
   3  10   8       14.59       86.25    147.21 o
   4  10   8       41.92       75.51     72.48 o
   5  10   8       74.79       58.21     83.74 o
   0  11   8       11.33       38.14    119.90 o
   1  11   8       12.74       53.41    147.82 o
   2  11   8       25.16       80.72    147.86 o
   1  -7   9       83.80     -129.40    129.40 o
  -3  -6   9       22.65       67.01     76.45 o
  -2  -6   9      104.39      157.09     75.99 o
  -1  -6   9       17.40       17.14     71.44 o
   0  -6   9      647.17      545.90     74.09 o
   1  -6   9       46.42       37.02     72.71 o
   2  -6   9       28.71       52.59    100.85 o
   3  -6   9     1042.63      749.20    140.35 o
   4  -6   9       21.59       -0.12     89.04 o
   5  -6   9      135.13      -10.95    124.79 o
  -4  -5   9      381.37      443.08     79.25 o
  -3  -5   9       55.24      140.16     73.50 o
  -2  -5   9        7.41       11.12     77.45 o
  -1  -5   9      309.99      375.80     72.78 o
   0  -5   9       58.74       71.51     73.10 o
   1  -5   9      117.68      146.21     68.50 o
   2  -5   9        8.27       40.01    106.65 o
   3  -5   9      269.99      367.99    125.24 o
   4  -5   9      944.97      875.24    130.81 o
   5  -5   9       78.31       75.08    108.95 o
   6  -5   9       67.77      -71.30    128.35 o
  -5  -4   9       56.52      114.94     83.88 o
  -4  -4   9       15.69       58.74     70.53 o
  -3  -4   9        2.50      121.84     69.68 o
  -2  -4   9      129.12      131.54     70.99 o
  -1  -4   9      179.06      195.29    103.76 o
   0  -4   9     1140.01     1070.80    115.34 o
   1  -4   9       52.69      120.11     70.65 o
   2  -4   9      339.75      336.03     89.65 o
   3  -4   9      278.22      220.13     90.51 o
   4  -4   9      388.14      511.21    121.44 o
   5  -4   9       93.79     -100.67    118.29 o
   6  -4   9      763.10      695.23    104.72 o
   7  -4   9       90.07      102.73     96.61 o
  -6  -3   9      129.70      191.47     74.85 o
  -5  -3   9       15.81      -17.34     71.89 o
  -4  -3   9       47.45      105.98     70.35 o
  -3  -3   9        4.34      -12.97     81.05 o
  -2  -3   9      406.88      388.51     87.10 o
  -1  -3   9       52.36       97.37     69.57 o
   0  -3   9      578.46      426.99     77.37 o
   1  -3   9       50.55      151.72     88.12 o
   2  -3   9     1226.52     1274.50     91.56 o
   3  -3   9      435.78      413.98     83.46 o
   4  -3   9      217.92      317.46     83.58 o
   5  -3   9      597.82      539.81    126.89 o
   6  -3   9       88.76      183.97     90.20 o
   7  -3   9       55.38       64.00     94.45 o
   8  -3   9        4.97       20.56     93.73 o
  -7  -2   9        2.77       39.40     74.35 o
  -6  -2   9       22.90       10.69     72.63 o
  -5  -2   9      365.82      421.81     74.06 o
  -4  -2   9      181.98      155.48     86.56 o
  -3  -2   9       18.25       49.50     84.50 o
  -2  -2   9     1374.98     1427.60     93.01 o
  -1  -2   9        6.15        7.74     84.64 o
   0  -2   9      119.85      121.20     85.41 o
   1  -2   9     1405.11     1460.76     95.04 o
   2  -2   9       24.01       18.72     83.45 o
   3  -2   9      131.53      189.37     79.50 o
   4  -2   9      293.85      307.32     59.21 o
   5  -2   9      607.67      585.18     86.22 o
   6  -2   9     2181.74     2110.44    148.91 o
   7  -2   9        0.12        4.96     80.06 o
   8  -2   9       58.15      124.40     85.64 o
   9  -2   9      247.46      174.26     78.14 o
  -7  -1   9        5.50      100.09     73.16 o
  -6  -1   9      811.85      900.19    154.03 o
  -5  -1   9       10.09       60.55     69.31 o
  -4  -1   9       73.53       46.41     83.82 o
  -3  -1   9      143.06       93.59     82.36 o
  -2  -1   9       37.20       98.31     83.91 o
  -1  -1   9      381.95      390.38     86.68 o
   0  -1   9        6.36       49.37     83.58 o
   1  -1   9        4.20      -15.27     71.71 o
   2  -1   9     2429.66     2561.01    102.70 o
   3  -1   9       14.31       -1.15     80.98 o
   4  -1   9      106.03       75.80     86.56 o
   5  -1   9        0.85       54.43     79.87 o
   6  -1   9      719.37      875.77    151.33 o
   7  -1   9       12.26       72.62     81.05 o
   8  -1   9      170.84      183.61     83.17 o
   9  -1   9      181.28      235.96     75.85 o
  -7   0   9       10.17      -32.28     71.78 o
  -6   0   9      152.02      123.59     62.60 o
  -5   0   9      911.43      789.74    237.83 o
  -4   0   9      264.54      267.30     88.13 o
  -3   0   9        0.56       45.62     85.51 o
  -2   0   9      503.37      469.76     76.39 o
  -1   0   9      111.96      115.97     85.71 o
   0   0   9      494.09      462.89     90.10 o
   1   0   9      482.59      514.14     85.77 o
   2   0   9     1512.96     1391.45    226.86 o
   3   0   9       35.52       61.87     83.71 o
   4   0   9      397.81      494.15     85.88 o
   5   0   9      180.13      158.37     85.41 o
   6   0   9      433.52      447.10    150.41 o
   7   0   9       80.24       44.26     80.40 o
   8   0   9      101.56      103.47     83.32 o
   9   0   9      292.05      285.46     75.41 o
  -7   1   9      402.51      372.94     73.32 o
  -6   1   9      200.86      230.10     85.48 o
  -5   1   9       26.67      144.62     85.89 o
  -4   1   9      382.75      340.07     73.10 o
  -3   1   9       65.45       94.33     69.33 o
  -2   1   9      484.55      557.09     90.10 o
  -1   1   9      890.41      956.64     92.88 o
   0   1   9     2147.77     2237.45     95.64 o
   1   1   9      134.78      232.47     82.08 o
   2   1   9       24.43        9.73     82.54 o
   3   1   9       11.84        9.19     87.06 o
   4   1   9      345.63      334.36     85.66 o
   5   1   9      833.54      878.70     96.59 o
   6   1   9       69.27      145.16     84.63 o
   7   1   9        1.51       34.96     89.16 o
   8   1   9     1428.65     1438.72    293.05 o
   9   1   9       53.86       69.09     76.72 o
  10   1   9       77.91      103.35     81.10 o
  -8   2   9        4.17       19.76     73.19 o
  -7   2   9      438.46      303.71     75.80 o
  -6   2   9       26.55       58.08     84.14 o
  -5   2   9        1.47      -45.56     66.49 o
  -4   2   9      990.13      997.35     85.48 o
  -3   2   9      383.17      350.69     70.07 o
  -2   2   9      209.36      151.72     83.50 o
  -1   2   9        1.95       43.24     86.22 o
   0   2   9       21.17       19.93     85.78 o
   1   2   9     2174.09     2123.91     96.99 o
   2   2   9      925.90      980.40     92.85 o
   3   2   9       44.78       71.94     92.51 o
   4   2   9     4043.85     4031.97    110.09 o
   5   2   9        8.27       11.87     91.12 o
   6   2   9      509.11      537.50    103.95 o
   7   2   9       12.94       61.25     89.34 o
   8   2   9      124.30      150.84     89.53 o
   9   2   9      294.96      314.59     84.71 o
  10   2   9       68.39       74.58     97.97 o
  -7   3   9      107.49       83.97     69.76 o
  -6   3   9       42.49       52.53     92.15 o
  -5   3   9       39.95      126.98     79.50 o
  -4   3   9       16.73       72.97     81.24 o
  -3   3   9     3113.31     2964.34    131.94 o
  -2   3   9      204.14      165.80     81.88 o
  -1   3   9       28.93      105.44     88.51 o
   0   3   9     3152.14     3239.92     98.29 o
   1   3   9      547.53      608.18     85.62 o
   2   3   9     1065.87     1016.99     92.49 o
   3   3   9       31.61       87.98     81.65 o
   4   3   9     1781.50     1655.49    139.38 o
   5   3   9     1762.21     1796.47    118.69 o
   6   3   9      156.61      168.20    103.58 o
   7   3   9      171.56      113.04     96.49 o
   8   3   9      534.05      523.70     72.18 o
   9   3   9        4.10       65.22     93.26 o
  10   3   9       11.96       40.96    120.63 o
  -7   4   9     1079.94      851.39     91.30 o
  -6   4   9      218.34      211.97     82.16 o
  -5   4   9      679.66      650.92     84.65 o
  -4   4   9      686.41      748.51     71.43 o
  -3   4   9      107.12      205.46     79.23 o
  -2   4   9      713.13      682.18     81.34 o
  -1   4   9       19.30       66.19     70.74 o
   0   4   9      203.59       97.63     79.20 o
   1   4   9     1702.93     1705.80     89.46 o
   2   4   9     2686.33     2510.12    265.20 o
   3   4   9     1128.30     1096.30     95.03 o
   4   4   9        2.85       -1.94     85.67 o
   5   4   9      621.21      591.67    104.85 o
   6   4   9       20.00       38.86    112.65 o
   7   4   9      356.57      308.17     73.29 o
   8   4   9      458.59      431.91    115.38 o
   9   4   9       94.80      157.68    117.40 o
  10   4   9      315.53      324.24    124.63 o
  -7   5   9      211.77      176.62     87.07 o
  -6   5   9       68.64      120.44     86.01 o
  -5   5   9      611.87      603.66     72.01 o
  -4   5   9       83.27       54.96     66.11 o
  -3   5   9      582.97      604.78     81.94 o
  -2   5   9      669.99      725.00     80.22 o
  -1   5   9      898.43     1005.65     83.21 o
   0   5   9       46.72      117.45     76.74 o
   1   5   9      234.44      232.44     79.29 o
   2   5   9      221.91      238.75     79.84 o
   3   5   9     2991.43     2883.38    139.50 o
   4   5   9       76.99       85.76     87.42 o
   5   5   9      861.98      956.25    158.57 o
   6   5   9      837.73      834.07    135.18 o
   7   5   9       82.50      109.64     80.03 o
   8   5   9       37.48       70.50    112.55 o
   9   5   9      160.06      250.55    115.86 o
  -6   6   9       87.34       95.37     84.53 o
  -5   6   9      163.80      228.79    161.58 o
  -4   6   9       80.45      167.97     80.45 o
  -3   6   9       44.25       73.16     79.86 o
  -2   6   9      757.75      862.79     83.55 o
  -1   6   9     3016.39     3131.34     98.79 o
   0   6   9      197.97      272.68     80.17 o
   1   6   9       25.78      104.07     83.66 o
   2   6   9     1277.82     1353.88     91.22 o
   3   6   9      130.23      148.99     96.88 o
   4   6   9       30.33       56.21     99.82 o
   5   6   9      165.16      179.45    117.54 o
   6   6   9       71.83       70.46    259.97 o
   7   6   9     1330.05     1524.74    126.85 o
   8   6   9       13.50       82.98    116.03 o
   9   6   9      345.63      151.82     91.42 o
  -6   7   9       92.16       -8.44     92.51 o
  -5   7   9     1371.74     1286.93     92.87 o
  -4   7   9      292.35      357.50     82.54 o
  -3   7   9      206.27      221.63     79.75 o
  -2   7   9       38.30       10.71     77.93 o
  -1   7   9      290.33      330.18     81.33 o
   0   7   9      229.06      271.74     93.46 o
   1   7   9        5.90      -29.64     76.24 o
   2   7   9       77.79       39.40     87.19 o
   3   7   9     1664.17     1758.36    109.15 o
   4   7   9        3.08       -6.20     97.69 o
   5   7   9     1373.10     1102.97    208.38 o
   7   7   9      165.73       79.91    117.64 o
   8   7   9       10.14       40.48    119.22 o
  -5   8   9      196.37      198.26     89.20 o
  -4   8   9      323.04      366.21     82.13 o
  -3   8   9      466.92      522.24     85.84 o
  -2   8   9       23.11       14.34     82.99 o
  -1   8   9      588.80      630.02     90.78 o
   0   8   9      536.80      605.50     83.40 o
   1   8   9     1320.45     1478.95    156.85 o
   2   8   9       37.15       20.35     78.17 o
   3   8   9     1526.85     1543.08     97.69 o
   4   8   9       76.14       79.63    142.69 o
   5   8   9     1228.50     1031.30    203.29 o
   6   8   9       82.11       21.73    113.52 o
   7   8   9      204.19      167.33    118.65 o
   8   8   9       61.30      -83.14     84.96 o
  -4   9   9       14.83       -7.08     84.43 o
  -3   9   9      269.53      168.40     87.00 o
  -2   9   9       49.00        3.48     69.28 o
  -1   9   9      222.34      236.95     83.08 o
   0   9   9      293.27      316.39     82.59 o
   1   9   9     1443.93     1316.89    102.21 o
   2   9   9      327.25      369.69    142.73 o
   3   9   9        3.92      -39.15    113.00 o
   4   9   9        2.66      -63.87    147.58 o
   5   9   9      100.11       70.22     98.44 o
   6   9   9      178.71       69.89    118.33 o
  -2  10   9        4.66      -79.95    114.85 o
  -1  10   9        1.68        1.98    118.93 o
   0  10   9        5.93      -65.49    116.19 o
   1  10   9        1.80       50.62    118.33 o
   2  10   9      708.68      612.41    127.66 o
   3  10   9       17.26       44.16    119.82 o
   4  10   9       15.44       74.33    146.61 o
   5  10   9     1000.26      844.05     94.30 o
  -1  -6  10        7.04      110.82     81.67 o
   0  -6  10        6.35      117.11     79.03 o
   1  -6  10      153.47      149.40     80.93 o
   2  -6  10       67.10       61.94     92.89 o
   3  -6  10       41.61        5.49    126.53 o
  -3  -5  10       43.20       70.65     74.94 o
  -2  -5  10       19.44       13.62     75.85 o
  -1  -5  10       50.22       47.57     73.78 o
   0  -5  10       87.78       35.64     79.07 o
   1  -5  10       10.06       16.10     63.41 o
   2  -5  10     1102.36     1111.51     96.84 o
   3  -5  10       34.52       66.37     84.96 o
   4  -5  10      560.48      500.30    130.49 o
   5  -5  10      107.80      223.12    128.99 o
  -4  -4  10       71.93       89.99     75.39 o
  -3  -4  10       23.48       -9.98     74.58 o
  -2  -4  10      339.05      348.48     74.34 o
  -1  -4  10        5.52       83.14     87.81 o
   0  -4  10      410.73      470.48     92.68 o
   1  -4  10      199.58      212.44     90.74 o
   2  -4  10      532.23      567.92     73.56 o
   3  -4  10       44.70      101.86     85.08 o
   4  -4  10      253.43      187.59    117.52 o
   5  -4  10       17.16       94.53    126.97 o
   6  -4  10      264.47      244.57    102.91 o
  -5  -3  10       75.71      105.02     73.38 o
  -4  -3  10      140.39      144.25     62.58 o
  -3  -3  10      217.20      190.90     70.89 o
  -2  -3  10      151.20      268.72     85.24 o
  -1  -3  10      502.37      464.70     89.20 o
   0  -3  10     1899.43     1874.17    183.35 o
   1  -3  10      166.81      106.40     93.16 o
   2  -3  10       29.09      123.99     85.23 o
   3  -3  10        1.23      -71.31     81.86 o
   4  -3  10       63.81       76.32     82.69 o
   5  -3  10      132.93      138.73    124.75 o
   6  -3  10      199.28      157.48     93.35 o
   7  -3  10        9.28       27.53     94.11 o
  -6  -2  10      102.74       89.49     75.40 o
  -5  -2  10       86.26      118.02     63.46 o
  -4  -2  10      366.44      402.35     85.91 o
  -3  -2  10      225.63      232.02     85.49 o
  -2  -2  10       38.67       52.58     68.29 o
  -1  -2  10        2.96       85.40     84.18 o
   0  -2  10      112.26      163.35     62.28 o
   1  -2  10      566.85      701.73     90.06 o
   2  -2  10       13.95      127.85     85.62 o
   3  -2  10       43.05       90.00     84.59 o
   4  -2  10      614.41      770.28     91.13 o
   5  -2  10        4.51       60.13     84.54 o
   6  -2  10      395.16      324.04    126.21 o
   7  -2  10       48.64      105.79     91.69 o
   8  -2  10       19.14       69.71     94.55 o
  -6  -1  10       30.01       80.07     73.30 o
  -5  -1  10       77.94      104.70     89.44 o
  -4  -1  10       16.65       47.20     85.13 o
  -3  -1  10      800.47      827.87     90.38 o
  -2  -1  10       32.48       21.06     85.60 o
  -1  -1  10      150.83      306.66     85.84 o
   0  -1  10     1563.11     1642.65    128.39 o
   1  -1  10      277.51      310.43     85.07 o
   2  -1  10      274.75      271.09     85.90 o
   3  -1  10      111.40      114.94     89.07 o
   4  -1  10      332.28      282.62     87.71 o
   5  -1  10      914.99      858.09     92.29 o
   6  -1  10       45.58       62.25    119.50 o
   7  -1  10       12.52       -5.44     91.16 o
   8  -1  10      987.73      851.25     94.85 o
   9  -1  10        1.43       48.32     98.93 o
  -7   0  10      136.64      118.69     67.50 o
  -6   0  10        9.20       -2.45     75.28 o
  -5   0  10      287.18      288.35     96.94 o
  -4   0  10      422.36      433.60     90.23 o
  -3   0  10        1.05       24.92     84.89 o
  -2   0  10       63.35       92.85     84.62 o
  -1   0  10      373.49      437.15     87.11 o
   0   0  10      464.42      476.05     87.40 o
   1   0  10     1860.32     2094.92     95.85 o
   2   0  10     2314.16     2104.40    291.44 o
   3   0  10      440.45      383.07     88.94 o
   4   0  10      294.33      267.76     85.61 o
   5   0  10        8.09      -83.97     84.81 o
   6   0  10      185.26      231.36     85.26 o
   7   0  10      352.70      396.88    126.21 o
   8   0  10      363.89      380.04     94.01 o
   9   0  10       57.91       51.54     69.53 o
  -7   1  10       12.82      -27.77     73.74 o
  -6   1  10       57.33        4.61     90.56 o
  -5   1  10      461.98      383.20     74.11 o
  -4   1  10      182.99      220.38     86.74 o
  -3   1  10      270.01      305.35     90.59 o
  -2   1  10      572.08      635.44     90.14 o
  -1   1  10        8.53       17.48     83.45 o
   0   1  10      738.37      713.41     87.17 o
   1   1  10      645.12      690.09     85.86 o
   2   1  10        5.76        9.65     83.11 o
   3   1  10     1738.71     1752.50     96.42 o
   4   1  10       30.06      -20.44     91.47 o
   5   1  10      100.65      101.37    102.20 o
   6   1  10      372.00      433.44     87.10 o
   7   1  10      219.27      209.91    123.86 o
   8   1  10        7.02        3.71     91.00 o
   9   1  10       81.97      104.76     80.65 o
  -7   2  10        2.51      101.05     87.90 o
  -6   2  10       84.82       86.71     85.93 o
  -5   2  10      133.43      107.92     82.29 o
  -4   2  10      174.55       85.73     84.53 o
  -3   2  10       46.08      140.56     69.52 o
  -2   2  10       88.92      161.44     84.24 o
  -1   2  10     1940.20     2063.10     96.97 o
   0   2  10       41.30        4.18     85.72 o
   1   2  10        3.72       38.73     85.22 o
   2   2  10     1024.01      980.62     92.37 o
   3   2  10      179.66      226.89     85.06 o
   4   2  10      108.93       88.81     92.09 o
   5   2  10        6.64      -34.01     90.68 o
   6   2  10       52.91       69.04     82.85 o
   7   2  10     1023.15      947.56    157.03 o
   8   2  10        0.30       65.99     90.07 o
   9   2  10       12.34       51.79     78.43 o
  -7   3  10       23.43       40.58     88.78 o
  -6   3  10       51.55       15.74     84.47 o
  -5   3  10     1896.87     1702.65     94.71 o
  -4   3  10        7.43      111.93     66.68 o
  -3   3  10     1571.36     1527.29     91.98 o
  -2   3  10        0.83        4.36     81.90 o
  -1   3  10       49.89       78.17     66.46 o
   0   3  10      114.55       86.55     84.87 o
   1   3  10        4.77       82.53     85.90 o
   2   3  10       19.06       64.87     84.11 o
   3   3  10     2270.15     2091.94    168.99 o
   4   3  10        1.71       44.98     84.63 o
   5   3  10       58.66       88.67     92.10 o
   6   3  10      980.34      973.01    101.62 o
   7   3  10        5.12       -2.99    149.03 o
   8   3  10      186.19      203.62     98.59 o
   9   3  10       24.56       52.40     99.55 o
  -7   4  10      261.29      279.73    110.17 o
  -6   4  10      104.45      133.60     83.29 o
  -5   4  10       86.90       47.72     84.31 o
  -4   4  10      252.94      241.66     83.69 o
  -3   4  10        3.53       74.71     57.57 o
  -2   4  10        0.28       21.78     64.62 o
  -1   4  10     1554.81     1535.46    101.95 o
   0   4  10      356.02      401.42     96.92 o
   1   4  10      753.96      769.38     87.15 o
   2   4  10      107.52       83.53     83.58 o
   3   4  10      534.54      534.34     84.02 o
   4   4  10     1149.66     1094.89     97.25 o
   5   4  10     1003.31     1012.50    124.23 o
   6   4  10      144.33      152.58    104.45 o
   7   4  10      283.59      263.36    167.17 o
   8   4  10      216.41      159.23     90.03 o
   9   4  10      301.44      248.41    123.14 o
  -6   5  10      235.81      222.79     87.05 o
  -5   5  10      523.65      477.33     73.60 o
  -4   5  10        4.89       79.54     81.63 o
  -3   5  10      908.27      870.66    128.23 o
  -2   5  10       35.40      148.35     77.41 o
  -1   5  10      821.09      853.41     75.06 o
   0   5  10      908.62     1007.97     88.09 o
   1   5  10     1953.63     2037.37     89.70 o
   2   5  10      619.64      628.03     93.32 o
   3   5  10       68.76       13.58     83.90 o
   4   5  10      274.38      326.25     90.88 o
   5   5  10      124.67      179.13    101.84 o
   6   5  10      216.00      258.63    116.78 o
   7   5  10      321.72      288.45    214.28 o
   8   5  10       27.13        8.16     78.70 o
   9   5  10      842.59      824.10    133.28 o
  -6   6  10      156.65      159.43     73.93 o
  -5   6  10      122.11      202.98     83.40 o
  -4   6  10       52.87      112.37     82.58 o
  -3   6  10     1254.31     1351.53     88.31 o
  -2   6  10      552.59      566.55     85.88 o
  -1   6  10      275.20      262.39     80.59 o
   0   6  10      184.37      150.55     83.74 o
   1   6  10        2.65      -22.86     86.83 o
   2   6  10      153.07      176.98     91.30 o
   3   6  10        4.40       -1.37     90.27 o
   4   6  10       63.31       62.96    101.24 o
   5   6  10     1738.56     1660.26    215.77 o
   6   6  10       18.49       25.72    127.95 o
   7   6  10       84.68      144.99    118.93 o
   8   6  10       90.05      164.22    116.75 o
   9   6  10       50.72      107.22    121.24 o
  -5   7  10      201.82      175.00     72.25 o
  -4   7  10       12.94       84.42     82.89 o
  -3   7  10        0.59       57.88     65.46 o
  -2   7  10      817.03      877.58     87.00 o
  -1   7  10      402.90      459.74     82.34 o
   0   7  10       24.62       -0.35     86.49 o
   1   7  10     1024.68     1006.38     84.95 o
   2   7  10        5.19       43.97     78.51 o
   3   7  10      731.69      806.04     93.22 o
   4   7  10       35.44       71.53     86.99 o
   5   7  10      363.93      402.86    120.09 o
   6   7  10      945.00      726.53    255.77 o
   7   7  10       56.02       47.91    116.95 o
   8   7  10        9.31      -78.54    127.01 o
  -4   8  10      558.79      472.17     86.63 o
  -3   8  10       94.98       79.23     84.10 o
  -2   8  10       89.18      127.55     80.05 o
  -1   8  10       47.01      106.41     79.82 o
   0   8  10       10.81      112.77     79.71 o
   1   8  10      469.04      400.38     83.68 o
   2   8  10      619.61      724.56     92.04 o
   3   8  10      275.35      219.46     91.23 o
   4   8  10      231.21      208.86     91.65 o
   5   8  10       82.04      118.89    163.37 o
   6   8  10      163.76      123.78    291.84 o
   7   8  10      165.33      255.77    123.94 o
  -3   9  10       42.92       92.31     87.26 o
  -2   9  10      363.07      376.25     87.89 o
  -1   9  10      496.66      506.49     87.68 o
   0   9  10      523.01      524.81     86.11 o
   1   9  10        0.12       13.27     81.00 o
   2   9  10      210.46      197.83     91.03 o
   3   9  10       51.46       37.85    143.70 o
   4   9  10      719.50      794.53    164.22 o
   5   9  10      183.55      176.79    193.75 o
   6   9  10        6.72       65.41    120.99 o
  -1  10  10       58.82       87.42     87.64 o
   0  10  10      852.15      757.20     93.05 o
   1  10  10      352.04      347.71    121.32 o
   2  10  10      425.35      510.08    152.71 o
   3  10  10      241.51      221.10    124.02 o
   4  10  10       31.77      123.78    157.23 o
  -1  -5  11       31.11       23.75     75.45 o
   0  -5  11      586.95      444.36     85.60 o
   1  -5  11       37.73       83.07     76.40 o
   2  -5  11      126.71      155.63     75.92 o
   3  -5  11        9.74       31.89     73.30 o
  -3  -4  11       26.63      -13.98     72.76 o
  -2  -4  11      155.60      100.08     74.00 o
  -1  -4  11       10.12      135.42     90.35 o
   0  -4  11      258.34      204.69     75.30 o
   1  -4  11      976.01      771.66    102.61 o
   2  -4  11      357.46      326.91     92.44 o
   3  -4  11      323.80      394.47     90.30 o
   4  -4  11       92.32       86.55     86.77 o
   5  -4  11       19.42      104.11    127.66 o
  -4  -3  11        5.85       75.38     74.63 o
  -3  -3  11       65.39       68.36     73.38 o
  -2  -3  11      351.62      353.38     88.36 o
  -1  -3  11     1067.49      993.83     94.00 o
   0  -3  11       23.64       54.66    128.69 o
   1  -3  11      234.05      273.10     89.46 o
   2  -3  11       12.21       61.86     88.57 o
   3  -3  11      371.65      338.89     95.97 o
   4  -3  11      327.67      377.57     91.21 o
   5  -3  11      151.60      134.29     86.25 o
   6  -3  11      506.16      363.79     98.69 o
   7  -3  11      142.48      127.86     98.51 o
  -5  -2  11      316.92      381.37     77.56 o
  -4  -2  11      115.76       28.19     89.30 o
  -3  -2  11      230.03      211.38     72.34 o
  -2  -2  11       33.26      143.57     84.59 o
  -1  -2  11     1401.67     1380.42     82.10 o
   0  -2  11        7.17       53.28    105.60 o
   1  -2  11        1.00       61.88     85.12 o
   2  -2  11      538.35      504.09     92.33 o
   3  -2  11       72.72      -34.60     98.25 o
   4  -2  11        0.16       10.73     86.60 o
   5  -2  11      322.97      322.75     87.50 o
   6  -2  11      289.16      244.82    126.49 o
   7  -2  11      782.83      667.43    104.29 o
  -5  -1  11     1617.82     1309.44     90.77 o
  -4  -1  11       19.95       20.42     69.31 o
  -3  -1  11      399.24      396.55     85.69 o
  -2  -1  11       52.40      213.23     85.67 o
  -1  -1  11       29.89       93.42     84.27 o
   0  -1  11       64.16       89.30     84.12 o
   1  -1  11       23.03       33.92     68.96 o
   2  -1  11        9.86       70.62     83.74 o
   3  -1  11      420.21      483.72     92.93 o
   4  -1  11      367.05      422.03     92.78 o
   5  -1  11      150.13      143.15     88.33 o
   6  -1  11       51.18      111.79     84.17 o
   7  -1  11       13.09       86.70    123.70 o
   8  -1  11       61.77      143.36     97.90 o
  -6   0  11       85.88       54.61     74.46 o
  -5   0  11       99.39       89.12     91.45 o
  -4   0  11      268.63      235.68     86.53 o
  -3   0  11        7.52        6.59     84.30 o
  -2   0  11        2.42      119.56     84.34 o
  -1   0  11     1086.26     1187.77     92.88 o
   0   0  11        6.33      -42.86     83.82 o
   1   0  11     1177.77     1083.42    216.30 o
   2   0  11       54.71      103.78     83.94 o
   3   0  11      138.97      214.80     86.42 o
   4   0  11      171.37      235.71     92.15 o
   5   0  11      203.95      277.20    101.40 o
   6   0  11       40.13       86.69     86.12 o
   7   0  11      147.77      149.96    132.71 o
   8   0  11      123.31      208.80     97.71 o
  -6   1  11      110.18      135.38     92.07 o
  -5   1  11      285.77      163.42    121.28 o
  -4   1  11       83.09      103.79     89.49 o
  -3   1  11      734.51      686.71     85.24 o
  -2   1  11      172.57      190.55     87.33 o
  -1   1  11      200.66      158.14     86.03 o
   0   1  11      196.92      242.54     82.89 o
   1   1  11     1511.31     1600.04     91.80 o
   2   1  11      590.90      711.70    153.13 o
   3   1  11        4.86       42.06     83.83 o
   4   1  11      708.27      778.84     91.05 o
   5   1  11      189.01      267.28     86.30 o
   6   1  11       77.91       66.37     84.59 o
   7   1  11      430.03      482.40    158.16 o
   8   1  11        8.31       31.64     93.71 o
   9   1  11     1001.62      644.44     99.99 o
  -6   2  11      256.82       87.61     76.50 o
  -5   2  11      102.45      144.35     84.78 o
  -4   2  11       38.25      103.88     68.80 o
  -3   2  11      924.19      986.10     93.08 o
  -2   2  11      878.08      869.53     94.47 o
  -1   2  11      100.10       76.83     73.83 o
   0   2  11        0.08       22.96     68.71 o
   1   2  11        7.23        2.99     83.38 o
   2   2  11      502.47      542.04     91.50 o
   3   2  11       10.76       25.08     82.18 o
   4   2  11      116.80      116.24     86.35 o
   5   2  11     1579.99     1463.50     98.21 o
   6   2  11        8.45       -3.51     99.36 o
   7   2  11      383.80      378.82    124.91 o
   8   2  11       48.89       42.48     92.97 o
   9   2  11        0.75       40.73     94.87 o
  -6   3  11       32.29       40.40     70.77 o
  -5   3  11       21.62       85.16     73.26 o
  -4   3  11        1.88       -4.51     69.10 o
  -3   3  11        1.94      -86.00     86.00 o
  -2   3  11      563.61      571.40    154.65 o
  -1   3  11      139.53      197.85     85.49 o
   0   3  11        2.91       16.57     86.33 o
   1   3  11     1469.71     1528.03    100.19 o
   2   3  11       15.95       28.48     86.11 o
   3   3  11      225.06      209.97     86.08 o
   4   3  11      394.17      367.28     99.12 o
   5   3  11      147.25      128.15     87.70 o
   6   3  11      222.42      160.78    103.94 o
   7   3  11       12.37       37.46     91.90 o
   8   3  11       73.63      145.07     92.84 o
   9   3  11      437.74      432.72    102.94 o
  -6   4  11      562.90      474.18     92.53 o
  -5   4  11        1.00       98.31     92.59 o
  -4   4  11      406.79      386.73     87.38 o
  -3   4  11      521.32      477.23     86.40 o
  -2   4  11      131.63      148.65     82.56 o
  -1   4  11      145.20       95.85     67.82 o
   0   4  11      296.83      311.07     71.51 o
   1   4  11        8.01       17.60     85.09 o
   2   4  11      101.86      187.07     85.57 o
   3   4  11      558.94      558.91     88.08 o
   4   4  11      285.59      314.82     93.92 o
   5   4  11      731.70      754.76    108.88 o
   6   4  11        2.42       15.63     98.93 o
   7   4  11      880.30      729.39    112.74 o
   8   4  11       70.28       69.20     76.60 o
   9   4  11      163.49      183.86    121.48 o
  -6   5  11       84.86      115.60     87.69 o
  -5   5  11        6.05        5.70     85.92 o
  -4   5  11      577.74      688.89     90.16 o
  -3   5  11        6.24       65.99     83.09 o
  -2   5  11      602.68      574.72     84.45 o
  -1   5  11      346.11      435.24     83.43 o
   0   5  11      525.13      492.14     84.57 o
   1   5  11      110.32      182.29     84.67 o
   2   5  11       12.72      106.74     90.64 o
   3   5  11      300.92      360.68    104.47 o
   4   5  11      278.24      342.78    101.90 o
   5   5  11      443.72      429.82    104.21 o
   6   5  11      188.29      159.33    107.91 o
   7   5  11      803.99      815.78    197.43 o
   8   5  11       41.78      220.62    119.58 o
  -5   6  11      327.79      270.10     74.93 o
  -4   6  11      833.16      775.70    121.74 o
  -3   6  11       99.18      116.73     80.78 o
  -2   6  11      343.84      419.56     83.08 o
  -1   6  11      215.46      290.72     82.65 o
   0   6  11     2076.43     1947.62    108.17 o
   1   6  11        1.50       25.85     80.66 o
   2   6  11      185.62      226.32     82.90 o
   3   6  11      499.58      494.08     93.68 o
   4   6  11      276.37      250.84     84.66 o
   5   6  11       18.89       72.85     99.45 o
   6   6  11        8.16       31.32    114.63 o
   8   6  11      309.39      342.50    124.63 o
  -4   7  11      715.69      596.00    138.16 o
  -3   7  11      108.25      145.62     85.77 o
  -2   7  11      328.59      384.29     83.56 o
  -1   7  11       11.52        1.51     82.76 o
   0   7  11       50.21       78.82     83.65 o
   1   7  11        0.44        9.31     81.05 o
   2   7  11        1.55       95.85     91.37 o
   3   7  11       35.84       -2.30     88.91 o
   4   7  11      432.03      424.40     94.38 o
   5   7  11      347.63      329.29    109.96 o
   6   7  11      325.86      337.91    140.56 o
   7   7  11      252.33      182.68     87.75 o
  -3   8  11       39.87       30.58     85.93 o
  -2   8  11      119.50       76.18    112.01 o
  -1   8  11        7.52       27.49     83.61 o
   0   8  11      820.09      889.51     87.83 o
   1   8  11      325.65      332.48     83.57 o
   2   8  11      826.89      829.10     87.97 o
   3   8  11      253.96      207.93    104.59 o
   4   8  11       77.01       86.34    102.70 o
   5   8  11        2.39       24.94    103.78 o
   6   8  11      341.14      241.91    242.07 o
   7   8  11       22.89      -57.93     85.48 o
  -2   9  11      453.94      434.73     91.52 o
  -1   9  11        9.92        9.26    120.01 o
   0   9  11       38.82       79.17     91.85 o
   1   9  11       12.29       39.53     81.83 o
   2   9  11     1294.45     1190.82    102.35 o
   3   9  11        1.99        4.83     85.35 o
   4   9  11        0.82       35.75    153.44 o
   5   9  11       81.04      144.51    198.88 o
   1  10  11        2.46       47.92     84.23 o
   2  10  11        2.49       19.71    124.02 o
   3  10  11      158.74      206.56    154.65 o
  -1  -4  12      544.79      420.62     95.05 o
   0  -4  12       60.10       60.60     92.81 o
   1  -4  12      706.79      613.09    100.67 o
   2  -4  12        2.46       18.10     95.74 o
   3  -4  12       67.95      161.35     94.78 o
  -3  -3  12      244.37       91.53     97.58 o
  -2  -3  12       21.74       48.70     98.13 o
  -1  -3  12      560.72      349.48     92.41 o
   0  -3  12       97.82      232.76     88.55 o
   1  -3  12      760.14      638.79     95.87 o
   2  -3  12      107.72      125.35     72.82 o
   3  -3  12       57.54       -5.47     90.31 o
   4  -3  12       93.70       73.87     95.47 o
   5  -3  12      280.01      322.02     91.96 o
  -4  -2  12       39.47       27.79    108.94 o
  -3  -2  12      546.71      513.17     91.33 o
  -2  -2  12      207.32      170.91     87.55 o
  -1  -2  12      154.47      131.54     87.81 o
   0  -2  12        0.35       -5.84     87.16 o
   1  -2  12      225.87      276.82     88.42 o
   2  -2  12      204.76      192.99     87.76 o
   3  -2  12        2.12       28.41     90.04 o
   4  -2  12        7.31      -52.81    104.88 o
   5  -2  12     1183.77     1095.76    101.61 o
   6  -2  12      152.30      124.23    133.92 o
  -4  -1  12       83.45       94.73     71.46 o
  -3  -1  12        0.01       97.07     87.26 o
  -2  -1  12      693.61      602.70     79.48 o
  -1  -1  12       62.28      140.44     71.01 o
   0  -1  12       85.38      123.98     84.60 o
   1  -1  12     1168.31      994.68     71.48 o
   2  -1  12      914.34      951.64     94.74 o
   3  -1  12      313.52      392.57     92.40 o
   4  -1  12        6.63       84.86     90.69 o
   5  -1  12      268.07      298.09     90.97 o
   6  -1  12      308.08      320.12     91.64 o
   7  -1  12       20.20        7.68    135.58 o
  -5   0  12       61.31       77.76     91.51 o
  -4   0  12      529.55      344.90     75.47 o
  -3   0  12      579.78      391.40     96.61 o
  -2   0  12        1.90       40.95     85.81 o
  -1   0  12      177.70      239.80     85.81 o
   0   0  12       84.60      123.77     83.07 o
   1   0  12      261.81      311.09     84.21 o
   2   0  12      678.28      530.40     76.13 o
   3   0  12     1123.51     1150.85    104.98 o
   4   0  12      170.27      193.23     90.64 o
   5   0  12      109.62      172.61     89.39 o
   6   0  12        5.76      -49.04     86.47 o
   7   0  12      289.76      244.33    133.72 o
   8   0  12       16.67       42.62     92.45 o
  -5   1  12       91.04      215.75     93.08 o
  -4   1  12      214.43      298.30     91.91 o
  -3   1  12        2.97      -69.56     86.91 o
  -2   1  12      163.40      197.76     87.15 o
  -1   1  12       69.80       68.06     68.13 o
   0   1  12      165.03      220.25     82.65 o
   1   1  12       36.91       37.22     67.12 o
   2   1  12       39.86       83.76     85.01 o
   3   1  12        0.46       79.14     84.40 o
   4   1  12      131.42       87.72     86.16 o
   5   1  12       78.15      125.37    106.51 o
   6   1  12       58.70       76.58     93.49 o
   7   1  12      702.90      839.65    139.01 o
   8   1  12      345.74      246.02     92.11 o
  -5   2  12      174.17       90.02     95.08 o
  -4   2  12      351.17      363.30     94.02 o
  -3   2  12       70.34      123.27     90.85 o
  -2   2  12      165.91      163.08    118.01 o
  -1   2  12       20.95       37.46     71.78 o
   0   2  12     1658.15     1751.42     95.20 o
   1   2  12      140.82      169.93     83.72 o
   2   2  12        5.27       31.65     70.17 o
   3   2  12      837.07      921.19    102.35 o
   4   2  12      537.93      630.12     88.36 o
   5   2  12        2.02       41.96     88.37 o
   6   2  12        2.29       18.98     86.01 o
   7   2  12        1.55      -28.88     89.58 o
   8   2  12      596.73      475.77    100.01 o
  -5   3  12        0.10       45.89     89.40 o
  -4   3  12      615.32      589.03     93.51 o
  -3   3  12      325.74      406.92     91.45 o
  -2   3  12      764.57      632.64     99.42 o
  -1   3  12      152.14      258.97     88.95 o
   0   3  12       86.99       56.23     84.74 o
   1   3  12       19.49        1.89     85.95 o
   2   3  12       59.28      124.24     84.75 o
   3   3  12        0.41       27.31     92.54 o
   4   3  12     1539.99     1593.39     98.01 o
   5   3  12      120.59      171.49    107.52 o
   6   3  12      487.69      516.38    110.59 o
   7   3  12      257.35      227.39     96.12 o
   8   3  12        0.29       33.98    157.11 o
  -5   4  12      156.14      110.99     74.19 o
  -4   4  12       44.96       48.63     85.45 o
  -3   4  12       42.69      176.51     85.98 o
  -2   4  12       40.25       76.08     83.93 o
  -1   4  12      146.61      149.12     70.91 o
   0   4  12      562.32      637.23     91.67 o
   1   4  12        3.58       28.04     88.94 o
   2   4  12     1343.92     1524.94    100.65 o
   3   4  12       85.73      134.34     86.40 o
   4   4  12      215.41      254.44     94.93 o
   5   4  12        5.14       49.85     85.68 o
   6   4  12      385.51      291.37     97.59 o
   7   4  12      158.18       50.22    105.90 o
   8   4  12      218.90      201.95     88.64 o
  -5   5  12      209.81       57.82     75.98 o
  -4   5  12      272.63      206.91     75.03 o
  -3   5  12        0.36       89.32     89.36 o
  -2   5  12      825.88      831.29    121.36 o
  -1   5  12      194.84      241.73     85.72 o
   0   5  12       91.18       47.55     84.96 o
   1   5  12       83.66       84.66     82.82 o
   2   5  12      291.41      237.08     88.47 o
   3   5  12       89.42       93.72     84.64 o
   4   5  12       46.59       41.42     92.16 o
   5   5  12      465.17      448.14    106.95 o
   6   5  12      268.47      257.96    107.06 o
   7   5  12       33.35       21.52    118.07 o
   8   5  12       33.13       -8.93    120.39 o
  -4   6  12      110.70      124.96     86.94 o
  -3   6  12       41.66       59.76     83.28 o
  -2   6  12      319.48      285.83     85.52 o
  -1   6  12      275.75      305.54     87.55 o
   0   6  12       14.04       98.84     81.90 o
   1   6  12      120.67      107.98     80.89 o
   2   6  12      389.40      463.31     86.98 o
   3   6  12        3.72       11.35     83.95 o
   4   6  12       46.96       71.58     92.68 o
   5   6  12       78.46       45.55    100.69 o
   6   6  12      939.33      736.88    116.40 o
   7   6  12        1.85       29.25    197.11 o
  -3   7  12        1.92       72.39     69.73 o
  -2   7  12      277.26      234.60     85.45 o
  -1   7  12      875.56      790.84     90.29 o
   0   7  12        1.45       -4.13     97.77 o
   1   7  12        5.40       86.90     81.68 o
   2   7  12     1324.66     1215.64     93.95 o
   3   7  12      183.94      179.57     85.36 o
   4   7  12      379.84      388.57    109.29 o
   5   7  12        0.73       38.73    103.92 o
   6   7  12       89.42       88.93    115.14 o
  -2   8  12      103.08       46.04     87.12 o
  -1   8  12       35.19       99.90     86.96 o
   0   8  12      338.63      327.32     85.98 o
   1   8  12      232.17      242.55     88.48 o
   2   8  12      198.53      203.70     94.87 o
   3   8  12        1.77        6.80     96.85 o
   4   8  12       43.05       24.02    106.54 o
   5   8  12       33.24       26.94    115.72 o
   6   8  12        4.11       55.63    219.08 o
  -1   9  12       31.17       29.10     89.53 o
   0   9  12      252.52      247.99     90.89 o
   1   9  12      349.21      370.42     95.11 o
   2   9  12        1.49       44.75     85.81 o
   3   9  12       12.20       16.27     95.09 o
   4   9  12       80.89       81.78    108.27 o
   0  -3  13      395.66      409.53     96.84 o
   1  -3  13       23.61       33.15    102.13 o
   2  -3  13        1.88      -33.77     92.19 o
   3  -3  13      104.97      136.61     95.11 o
  -2  -2  13      103.22      139.82     89.33 o
  -1  -2  13        0.92       43.08     89.00 o
   0  -2  13      570.73      587.08    110.85 o
   1  -2  13        0.05       62.99     86.78 o
   2  -2  13       27.56      112.36     73.20 o
   3  -2  13      235.56      308.82     92.60 o
   4  -2  13      143.34      216.91    101.20 o
   5  -2  13       53.80       42.86     95.05 o
  -3  -1  13      124.22       83.57     88.87 o
  -2  -1  13      264.99      219.64     91.00 o
  -1  -1  13      104.72      174.03     87.13 o
   0  -1  13       61.01      -12.29     71.74 o
   1  -1  13       85.85      129.68     85.60 o
   2  -1  13       84.54       60.76    128.41 o
   3  -1  13        4.80       84.38    165.98 o
   4  -1  13      736.26      713.98     98.42 o
   5  -1  13       41.36      115.03     90.94 o
   6  -1  13      521.06      477.39     98.89 o
  -4   0  13        0.47       59.14    135.72 o
  -3   0  13       22.52      130.88     89.09 o
  -2   0  13       21.64      -24.86     85.17 o
  -1   0  13       17.93      119.21     87.20 o
   0   0  13      700.58      655.43    184.78 o
   1   0  13      197.93      238.25     83.74 o
   2   0  13     1166.31     1105.66     98.42 o
   3   0  13        0.22       84.45     92.33 o
   4   0  13       11.15       43.15     89.76 o
   5   0  13       31.49       -5.60     91.96 o
   6   0  13      181.53      242.43     93.58 o
   7   0  13       46.82      156.71    164.26 o
  -4   1  13      103.73      148.27     92.43 o
  -3   1  13       79.50       77.94     75.40 o
  -2   1  13     1071.39      987.39     97.04 o
  -1   1  13      240.61      247.55     87.40 o
   0   1  13      411.45      419.01     88.44 o
   1   1  13      185.47      238.52     86.11 o
   2   1  13      939.84     1024.50     92.21 o
   3   1  13      358.26      416.32    132.43 o
   4   1  13       22.66       87.86     87.03 o
   5   1  13      521.23      481.05     93.18 o
   6   1  13      405.04      464.81    113.33 o
   7   1  13        8.23      142.12     88.75 o
  -4   2  13       10.01       12.84     95.33 o
  -3   2  13        2.25       46.08     90.48 o
  -2   2  13      651.08      559.92     95.41 o
  -1   2  13      644.52      526.81     90.34 o
   0   2  13       17.17      109.01     85.50 o
   1   2  13       21.33       15.98     86.77 o
   2   2  13      166.88      161.14     89.57 o
   3   2  13        3.68       18.04     83.28 o
   4   2  13       35.14       33.61     84.87 o
   5   2  13       11.34       59.27     86.42 o
   6   2  13      836.22      697.78     96.81 o
   7   2  13      115.97      126.32     88.44 o
  -4   3  13       27.62      -15.87     77.45 o
  -3   3  13        2.39       54.58    116.47 o
  -2   3  13       91.03      203.81     90.63 o
  -1   3  13      192.06      196.81     87.98 o
   0   3  13       59.32       75.73     86.98 o
   1   3  13       42.43      137.78     87.42 o
   2   3  13     1141.30     1033.40     94.37 o
   3   3  13      169.70      193.95     87.68 o
   4   3  13      789.85      739.34     92.22 o
   5   3  13       35.12       11.64     94.45 o
   6   3  13      140.28      156.23     98.47 o
   7   3  13      128.31      108.35     98.27 o
  -4   4  13      136.21      112.60     66.09 o
  -3   4  13      203.20      129.33     63.81 o
  -2   4  13       53.28      143.56    118.11 o
  -1   4  13      147.12      160.53     89.49 o
   0   4  13      661.80      665.34    103.93 o
   1   4  13      174.94      182.38     87.31 o
   2   4  13      164.61      176.32     89.92 o
   3   4  13      195.35      244.55     91.22 o
   4   4  13      354.03      306.24     90.02 o
   5   4  13      354.88      384.77    102.67 o
   6   4  13      215.83      190.97    115.65 o
   7   4  13       47.40       65.71    111.11 o
  -4   5  13        5.14       31.14     89.76 o
  -3   5  13       44.11      105.96     84.20 o
  -2   5  13       47.85      101.87     70.20 o
  -1   5  13      214.98      298.24     90.09 o
   0   5  13      587.72      687.32     91.75 o
   1   5  13      574.45      579.39     95.07 o
   2   5  13       30.95       86.17     86.68 o
   3   5  13      164.78      158.21     84.98 o
   4   5  13      363.62      285.69     87.88 o
   5   5  13      383.04      349.00     89.81 o
   6   5  13      204.49      173.22    110.27 o
   7   5  13        5.35       -3.79    109.38 o
  -3   6  13      233.23      220.92     89.93 o
  -2   6  13       93.45      143.36     86.67 o
  -1   6  13       99.84      107.54     85.51 o
   0   6  13       65.83      111.98     86.00 o
   1   6  13     1123.11     1042.74     94.81 o
   2   6  13       63.85       28.42     86.89 o
   3   6  13      113.28      120.51     87.77 o
   4   6  13      402.67      345.66     90.28 o
   5   6  13      404.46      374.43     98.74 o
   6   6  13      180.87      187.25    112.00 o
   7   6  13        1.90       22.78    180.42 o
  -2   7  13       19.82       73.58     88.70 o
  -1   7  13      430.98      369.48     91.32 o
   0   7  13      506.10      516.33     90.35 o
   1   7  13       81.13      117.22     88.08 o
   2   7  13      162.17      188.53    106.73 o
   3   7  13       60.42       86.72     88.62 o
   4   7  13        0.64       26.90     94.07 o
   5   7  13      279.61      222.56     96.36 o
   6   7  13      186.64      153.23    122.03 o
  -1   8  13       43.61      100.01     88.49 o
   0   8  13        7.74       40.63     88.37 o
   1   8  13      862.76      580.19     93.72 o
   2   8  13      138.01      197.44     95.90 o
   3   8  13      246.10      276.24    100.17 o
   4   8  13       28.08       27.68    111.18 o
   5   8  13       11.92       48.41    107.89 o
  -1  -1  14       56.23       79.26     88.70 o
   0  -1  14       24.96       41.16     72.11 o
   1  -1  14        1.38       90.86     86.86 o
   2  -1  14      704.39      614.81     93.51 o
   3  -1  14       10.12        0.68     74.78 o
   4  -1  14      411.82      344.14     98.08 o
  -2   0  14      217.34      154.01     75.97 o
  -1   0  14       15.18      -22.74     76.32 o
   0   0  14      120.63      182.51     87.30 o
   1   0  14        6.06      -15.42     85.11 o
   2   0  14       92.34       79.31     87.65 o
   3   0  14      185.46      216.68     88.58 o
   4   0  14       65.19       67.52     90.72 o
   5   0  14      324.48      237.20     96.13 o
  -2   1  14        3.15       56.54     89.92 o
  -1   1  14      126.96      117.19     89.35 o
   0   1  14      182.29      247.46     88.03 o
   1   1  14      593.41      523.58     93.84 o
   2   1  14       17.80       12.26     85.34 o
   3   1  14       70.61       76.79     86.04 o
   4   1  14      425.59      417.31     90.90 o
   5   1  14      177.16      119.82     95.37 o
   6   1  14      121.38       46.40     91.46 o
  -3   2  14      804.69      677.99     90.51 o
  -2   2  14       65.16       73.58     90.88 o
  -1   2  14      348.93      273.99     87.05 o
   0   2  14       94.48      124.29     85.58 o
   1   2  14      499.79      501.95     91.61 o
   2   2  14       66.41       -8.18     94.86 o
   3   2  14       10.27       52.54     85.11 o
   4   2  14      725.52      715.70     93.34 o
   5   2  14      312.01      309.54     92.02 o
   6   2  14       97.33      113.53    101.93 o
  -3   3  14      143.84      150.32     96.87 o
  -2   3  14      167.07      199.36     91.35 o
  -1   3  14      845.99      752.16     99.09 o
   0   3  14      336.94      376.61     91.68 o
   1   3  14       63.94      143.19     88.13 o
   2   3  14      162.00      107.85     90.50 o
   3   3  14      116.43      177.90     87.41 o
   4   3  14       35.22       66.41     86.93 o
   5   3  14      696.95      741.35    105.70 o
   6   3  14      189.74      164.49    105.05 o
  -3   4  14        0.00      154.73     92.62 o
  -2   4  14       40.26       23.97     91.96 o
  -1   4  14        0.90       56.13     75.98 o
   0   4  14       14.85      -28.39     91.69 o
   1   4  14      540.35      555.12     96.17 o
   2   4  14       57.75      100.84     89.17 o
   3   4  14     1396.38     1350.01    124.85 o
   4   4  14        5.60       46.53     91.43 o
   5   4  14      161.72      170.70     92.56 o
   6   4  14       21.54        3.42    105.27 o
  -2   5  14      293.15      374.80     94.48 o
  -1   5  14     1203.66     1056.75     98.89 o
   0   5  14       52.40      109.30    120.69 o
   1   5  14      199.05      162.64     91.21 o
   2   5  14       34.70       88.38     87.36 o
   3   5  14      379.68      374.50     99.35 o
   4   5  14      136.72      102.72     90.08 o
   5   5  14        2.41       20.33     88.49 o
   6   5  14       73.82       79.44    100.96 o
  -2   6  14       28.21      -17.65    118.51 o
  -1   6  14      599.63      417.89     95.75 o
   0   6  14      267.97      211.37     92.46 o
   1   6  14       81.87       17.87     92.98 o
   2   6  14       12.14      108.70     90.20 o
   3   6  14      386.61      350.15     92.14 o
   4   6  14       11.13        9.43    106.90 o
   5   6  14      240.53      201.68     99.21 o
  -1   7  14       19.89      141.64     93.17 o
   0   7  14      389.01      455.77     93.19 o
   1   7  14        6.77       53.78     97.21 o
   2   7  14       18.26       19.62     98.17 o
   3   7  14      361.49      329.72    102.99 o
   4   7  14      126.91       88.88     90.19 o
   1   0  15      103.76      155.21     90.35 o
   2   0  15       68.78       36.01     92.99 o
   0   1  15       20.81      -12.51     87.19 o
   1   1  15       67.94       88.14     87.32 o
   2   1  15        2.02       17.50     70.01 o
   3   1  15      375.04      508.61     92.85 o
   4   1  15        0.72       18.00     92.41 o
  -1   2  15      324.84      296.13     93.74 o
   0   2  15      107.69      140.73     89.93 o
   1   2  15       12.99      158.77     85.50 o
   2   2  15       43.18       34.33     89.68 o
   3   2  15      235.22      327.10     88.47 o
   4   2  15        9.55       22.56     88.21 o
   5   2  15      101.80       88.35     92.56 o
  -1   3  15       43.24       15.51     90.36 o
   0   3  15       96.29      -55.63     91.44 o
   1   3  15       50.89       55.40     90.25 o
   2   3  15       17.44       88.04     89.35 o
   3   3  15      413.11      408.98     91.65 o
   4   3  15      119.45      160.93     99.43 o
   5   3  15      442.18      374.87     96.54 o
  -1   4  15      229.21      205.81     95.53 o
   0   4  15       96.63      131.49     92.30 o
   1   4  15      715.19      603.76    101.30 o
   2   4  15        3.24       91.19     89.35 o
   3   4  15      127.54       98.59     91.99 o
   4   4  15       66.39      146.13     97.71 o
   5   4  15      151.05       18.61    112.59 o
   0   5  15        7.86       82.59     92.90 o
   1   5  15      343.22      177.89     81.34 o
   2   5  15      441.02      408.96     98.39 o
   3   5  15       18.97       22.99     91.75 o
   4   5  15       65.14       25.49     94.09 o
   1   6  15        5.12      -43.36     94.57 o
   2   6  15      243.49      188.97     93.22 o
   3   6  15        1.41       12.53    100.73 o
 
